# Supplementary material for: Small-Molecule Disruptors of the Interaction between Calcium- and Integrin-Binding Protein 1 and Integrin αIIbβ3 as Novel Antiplatelet Agents
Source: ACS Pharmacol Transl Sci. 2024 May 29;7(7):1971–82. doi: 10.1021/acsptsci.4c00026 (PMC11249646; doi:10.1021/acsptsci.4c00026)
Supplement: Supplementary file 2 — pt4c00026_si_002.xlsx [file pt4c00026_si_002.xlsx]

## Sheet: Table S1
Table S1. CIB1 Fluorescence Polarization (FP) assay protocol
Step	Parameter	Value	Description
1	Reagent	3 µL	Protein or Buffer [4/3x]
2	Compound	46 nL	Control Inhibitor
			Compound Library
3	Time	15 min	Room Temperature Incubation
4	Reagent	1 µL	Fluorescent Labeled Peptide [4x]
5	Time	15 sec	Centrifuge
6	Time	15 min	Room Temperature Incubation
7	Detection	480/540	Fluorescence Read
Notes
1	Protein Mixture: CIB1-GST (final concentrations of 1 μM) Buffer composition: 5 mM HEPES pH 7.4, 125 mM NaCl, 5 mM CaCl2, 0.01% Tween20
2	Control Inhibitor: unlabeled peptide (final concentration range 17.4 nM to 572 µM) Compound Library: Final concentration range 18.3 nM to 114 µM
3	Room temperature
4	Fluorescent Labeled Peptide: FITC-aIIb (final concentration of 100 nM)
5	Centrifuge 1000 rpm (164 g) for 15 seconds
6	Room temperature
7	ViewLux Fluorescent Polization Read: Ex = 480(20)/Em = 540(25) S and P; FITC Dichroic mirror

## Sheet: Table S2
Table S2
NCATS Sample ID	Structure	NCATS LYCHI3 ID	NCATS Library	COUNT	Curve Class	IC50 [μM]	Efficacy (%)	Requested?	Sourced?			Requested?	COUNT
NCGC00015693-04	Cl.OCCNCCNC1=CC=C(NCCNCCO)C2=C1C(=O)C3=C(C2=O)C(O)=CC=C3O	1APTP7WCBAZ	LOPAC	3	-1.1, -1.2, -2.2	25.1577	-84.6637	YES	YES			YES	415
NCGC00185994-01	CCC1=CC=C(\C=C2\SC(=S)NC2=O)C=C1	GF8QN7K1AQ1	LOPAC	2	-1.4, -1.2	8.22776	-43.0378	YES	YES			NO	416
NCGC00092352-04	BrC1=C2NN=NC2=C(Br)C(Br)=C1Br	UYK959GGSDJ	LOPAC	1	-1.2	14.1254	-49.4135	YES	YES			TOTAL	831
NCGC00016423-14	CC(O)=O.CC(C)C1=C(O)C(O)=C(C=O)C2=C1C=C(C)C(=C2O)C3=C(O)C4=C(C=O)C(O)=C(O)C(C(C)C)=C4C=C3C	725V44A6RQ9	LOPAC	3	-1.1, -3.0, -2.2	29.4234	-63.8578	YES	YES
NCGC00017258-05	OC(=O)\C=C/C(O)=O.CCC@@H(CO)NC(=O)C@H1CN(C)C@@H2CC3=CNC4=C3C(=CC=C4)C2=C1	L2D7FLPJSVW	LOPAC	2	-2.1	39.8107	-130.579	YES	YES			Sourced?	COUNT
NCGC00015844-10	Na+.Na+.CC1=C(CCC(O-)=O)C2=NC1=CC3=NC(=CC4=NC(=CC5=NC(=C2)C(CCC(O-)=O)=C5C)C(C=C)=C4C)C(C=C)=C3C	PJ2B7ZMQCK5	LOPAC	2	-2.2	42.2395	-75.4331	YES	YES			YES	385
NCGC00017257-10	CN1C=C2CC@@H3C@H(CC@@H(CNC(=O)OCC4=CC=CC=C4)CN3C)C5=CC=CC1=C25	TALX48A18Z6	LOPAC	2	-2.1, -2.4	36.4261	-75.383	YES	YES			NO	30
NCGC00015021-05	O=C1NC(=O)C2=C(N1)N=C3C=CC=CC3=N2	C4B4PVPHK7M	LOPAC	2	-1.2, -2.2	33.5278	-54.1552	YES	YES			-	416
NCGC00024027-09	OC(=O)\C=C/C(O)=O.CCC@@H(CO)NC(=O)C@H1CN(C)C@@H2CC3=CN(C)C4=CC=CC(=C34)C2=C1	3MAFK7WGM65	LOPAC	2	-2.2	44.6684	-89.2922	YES	YES			TOTAL	831
NCGC00378823-01	OC(=O)C1=CC=CC(CN2C(=O)\C(=C(/C3=CC=CC=C3)C4=CC=C(Cl)C=C4)C5=C2C=CC=C5)=C1	68BAYVNY9Q4	NPACT	1	-1.2	39.8107	-33.549	YES	YES
NCGC00370980-02	Cl.CN1CCN(CC1)C@H2CCC@@H(CC2)N3C=C(C4=C(N)N=CN=C34)C5=CC=C(OC6=CC=CC=C6)C=C5	H83DLPWQU6A	NPACT	1	-2.2	50.1187	-55.5951	YES	YES
NCGC00247624-03	CC1=COC2=C1C(=O)C(=O)C3=C4C=CC=C(C)C4=CC=C23	6VMFW7FVYR2	NPACT	1	-2.2	39.8107	-39.5986	YES	YES
NCGC00370834-01	Cl.FC(CN1C2=C(C=C(Br)C=C2)C3=C1C=CC(Br)=C3)CN4CCNCC4	VAKXYA9BLLT	NPACT	1	-2.2	79.4328	-60.6901	YES	YES
NCGC00346595-01	CC1(C)CCC@H(O)C@23COC@(O)(C@@H(O)C@H12)C@@45C@H(O)C@@H(CCC34)C(=C)C5=O	FC878HM237A	NPACT	5	-3.0, -2.2	33.255	-47.7986	YES	YES
NCGC00095709-08	CC1=COC2=C1C(=O)C(=O)C3=C2C=CC4=C3CCCC4(C)C	PC7BSUGTU1S	NPACT	1	-2.2	79.4328	-65.4931	YES	YES
NCGC00180662-03	CC@@H1CCC@2(C)C3(C)CCC@@2(OC3=O)C@@14CC@@H(OC4=O)C5=COC=C5	G2SQAWTLN85	NPACT	1	-1.2	10	-33.0581	YES	YES
NCGC00384193-04	COC1=CC=C2N=C3NN=C(C)C3=C(NCCOCCO)C2=C1	CG7H74Q6151	NPACT	1	-2.2	50.1187	-74.8881	YES	YES
NCGC00380563-01	CC(C)=CC(=O)OC1C2OC(=O)C(=C)C2C(O)C3C(C)=CC(=O)C3=C1C	8TQC1DBGRR1	NPACT	1	-1.2	2.51189	-32.4934	YES	YES
NCGC00385147-01	OCC@H1OC@@H(OC2=CC=C(O)C3=CC=CC(O)=C23)C@H(O)C@@H(O)C@@H1O	LTCAT8HLHWW	NPACT	1	-2.2	31.6228	-54.0084	YES	YES
NCGC00167521-02	COC1=NC2=C(NC(=N2)S(=O)CC3=C(C)C(OC)=C(C)C=N3)C=C1	343SUQCWGGD	NPACT	2	-2.4, -2.2	47.3935	-34.0581	YES	YES
NCGC00348215-04	COC1=NC2=C(C=C(Br)C=C2)C=C1C@@H(C3=CC=CC=C3)C@@(O)(CCN(C)C)C4=CC=CC5=C4C=CC=C5	1MCRNPQ4CL4	NPACT	1	-2.2	50.1187	-64.0367	YES	YES
NCGC00387147-01	O=C1N=C(SC2=CC=CC=C12)C3=NC=CC=C3	DSW3BB3RD85	NPACT	1	-1.2	28.1838	-71.7298	YES	YES
NCGC00484069-01	OC(=O)C1=CN(N=C1)C2=NC3=CC(Cl)=C(OC(F)(F)F)C=C3N2	M83C2KTX3P4	NPACT	4	-1.2	28.1838	-33.5	YES	YES
NCGC00485239-01	CC(C)=CCCC@@1(C)OC2=C(CC=C(C)C)C3=C(C(=O)C4=CC@@H5CC6C(C)(C)OC@@(C\C=C(\C)C(O)=O)(C5=O)C@@46O3)C(O)=C2C=C1	1Z3TD4CQCPZ	NPACT	1	-1.2	11.2202	-33.5156	YES	YES
NCGC00482982-02	COC1=CC2=C(C=C1)C3=C(C4CCCCC4)C5=C6C=C(C=C5)C(=O)NS(=O)(=O)N(C)CCOCCN(C)C(=O)C(CN36)=C2	DZRLQPQ9UNW	NPACT	1	-2.2	56.2341	-35.3876	YES	YES
NCGC00024760-07	CN(C)CCCN1C=C(C2=CC=CC=C12)C3=C(C(=O)NC3=O)C4=CNC5=C4C=CC=C5	CPLWMG86MUG	NPACT	1	-2.2	39.8107	-52.6534	YES	YES
NCGC00351476-01	CCC1=NN=C(NS(=O)(=O)C2=CC=C(NC(=S)NC(=O)\C=C\C3=CC=C(F)C=C3)C=C2)S1	GRH8YB6MDQT	NPACT	1	-1.2	7.94328	-29.2546	YES	YES
NCGC00387499-01	CNC1=NC(NC2=CC=C3NN=CC3=C2)=C(C=C1)N(=O)=O	B59PS4F98VA	NPACT	1	-1.2	3.54813	-48.1403	YES	YES
NCGC00384934-01	OCC@H1OC@@H(OC2=CC(O)=CC(O)=C2C(=O)C3=CC=CC=C3)C@H(O)C@@H(O)C@@H1O	J17KKRR6Q4W	NPACT	1	-1.2	25.1189	-28.9928	YES	YES
NCGC00384987-01	COC1=CC=C(CC(NC(C)=O)C(O)=O)C=C1	AFWZSB5994Q	NPACT	1	-2.2	56.2341	-57.9952	YES	YES
NCGC00380695-01	CC(=O)C1=C(O)C=C2CC(O)CC(=O)C2=C1C	T14MZPDTB1U	NPACT	1	-2.2	56.2341	-52.9685	YES	YES
NCGC00380702-01	C\C=C(\C)C(=O)OC@H1C@H(O)C@@H2C@H(OC(=O)C2=C)C@H3C(C)=CC(=O)C3=C1C	JLNAVWBRVGF	NPACT	1	-1.2	3.54813	-35.2864	YES	YES
NCGC00381205-01	C\C=C(\C)C(=O)OC1C(=C)C@H2CCC3C@@1(CCC4C@@3(C)CCCC@@4(C)C(O)=O)C2OC(C)=O	UKQW3G6QC9A	NPACT	1	-2.2	19.9526	-30.1925	YES	YES
NCGC00388356-01	CC@H1C@H2C@H(CC3=CC=CC=C3)NC(=O)C@24OC(=O)\C=C\C(=O)CCCC@@H(C)C\C=C\C@H4C@H(O)C1=C	KUR2VMCWY41	NPACT	1	-1.2	19.9526	-72.8393	YES	YES
NCGC00386337-05	CCN(CC)CCN(CC1=CC=C(C=C1)C2=CC=C(C=C2)C(F)(F)F)C(=O)CN3C4=C(CCC4)C(=O)N=C3SCC5=CC=C(F)C=C5	79VZMAZJYVK	NPACT	1	-2.2	56.2341	-53.5948	YES	YES
NCGC00241107-05	COC1=CC2=C(C=C1OCCCN3CCN(C)CC3)N=CC(C#N)=C2NC4=CC(OC)=C(Cl)C=C4Cl	ZL579GW13NQ	NPACT	1	-2.2	50.1187	-33.4997	YES	YES
NCGC00381142-01	CC(=O)C1=C(O)C=C2C=CC=C3OC(C)(O)CC1=C23	MHBHY4ABY2A	NPACT	1	-2.2	50.1187	-50.6729	YES	YES
NCGC00380147-01	COC(=O)C12C(=O)C(C)(O)C(=O)C1(C)C(C)=CC3C2(C)CCC4C(C)(CO)C5CCC34C(=O)O5	7AWYGSQVQUN	NPACT	1	-2.2	28.1838	-31.6571	YES	YES
NCGC00016246-13	Cl.ClC1=CC=C(NC(=N)NC(=N)NCCCCCCNC(=N)NC(=N)NC2=CC=C(Cl)C=C2)C=C1	8QZXXBX7G67	NPACT	1	-2.2	50.1187	-37.088	YES	YES
NCGC00387811-03	CCC1N(C2CCCC2)C3=NC(NC4=C(OC)C=C(C=C4)C(=O)NC5CCN(C)CC5)=NC=C3N(C)C1=O	ZN33ZSYC4BD	NPACT	1	-2.2	56.2341	-22.8513	YES	YES
NCGC00380729-01	CC1(C)C=CN2C@@H(CC@@13NC4=CC=CC=C4C3=O)C(=O)N5CCC=C5C2=O	21SQB91CTXL	NPACT	1	-2.2	44.6684	-41.7898	YES	YES
NCGC00386409-01	OC(=O)CSC1=C(O)C2=CC=CC=C2C(NS(=O)(=O)C3=CC=C(Br)C=C3)=C1	QPPG783DHGH	NPACT	1	-2.2	44.6684	-86.8881	YES	YES
NCGC00042134-05	CC(=O)NC(CC1=CC=CC=C1)C(O)=O	14W5DUGT3XP	NPACT	1	-2.2	100	-47.2926	YES	YES
NCGC00356068-01	CC1=C(O)C=C(N)C(=C1)\N=N\C2=CC=C(C=C2)S(=O)(=O)NC3=NC=CC=C3	RR7V6AJ9ZS2	NPACT	1	-2.2	35.4813	-50.4917	YES	YES
NCGC00165913-03	CN1SC(=O)N(CC2=CC=CC=C2)C1=O	HYYU9XC5X8J	NPACT	1	-1.2	8.91251	-78.7188	YES	YES
NCGC00386286-04	CC1=C(CC2=CC=C3C=CC=CC3=N2)C4=CC(F)=CC=C4N1CC(O)=O	5CCF8DZ9X8L	NPACT	1	-2.1	44.6684	-116.422	YES	YES
NCGC00381382-01	CC(=O)NC(CC1=CNC2=C1C(=O)C=CC=C2)C(O)=O	U9L4HQJ93CB	NPACT	1	-2.2	50.1187	-50.1729	YES	YES
NCGC00386816-01	OC1=CC(O)=C(C=C1)C2=CSC(NC3=CC(=C(C=C3)C#N)C(F)(F)F)=N2	ZWF8G6C74PT	NPACT	1	-2.2	35.4813	-71.3068	YES	YES
NCGC00379201-03	CCS(=O)C1=NC(=CC(=N1)C(F)(F)F)C2=CC=CC(OCC3=CC=CC=C3)=C2	JNCBD7H4UC6	NPACT	1	-1.2	2.23872	-39.156	YES	YES
NCGC00347955-01	CC@H(NC(=O)C1=CC2=C(C=C1)N(CC3=CC=C(C=C3)C4=CC=CC=C4C(O)=O)C(C)=C2C)C5=CC=C(C=C5)N(=O)=O	43YMFDFV21K	NPACT	5	-2.4, -2.2	23.5427	-31.8534	YES	YES
NCGC00485023-01	OC(=O)C1=CC=C2C3=NN(C@@H(C4CCCC4)C@H3CCC2=C1)C5=CC(Cl)=C(C=C5)C#N	6T1FWBZ82RL	NPACT	1	-1.2	28.1838	-32.2472	YES	YES
NCGC00387465-01	CCC@H(N1C(=S)NC(C2=CC=NO2)=C1C(=O)OC)C3=CC=C(F)C(F)=C3	B7TQST9XSCF	NPACT	1	-2.2	79.4328	-78.8101	YES	YES
NCGC00408881-01	OC1=CC2=NC=CC(C3=C4CCCN4N=C3C5=NC=CC=C5)=C2C=C1	P29Z1PVT5BK	NPACT	1	-1.2	28.1838	-36.198	YES	YES
NCGC00188533-01	CCCC1CCN(CC1)C(=O)COC(=O)C2=CC=C(C(=C2)N(=O)=O)S(C)(=O)=O	DLVRP3AR9QD	Annotated	1	-1.4	1.25893	-25.0183	YES	YES
NCGC00345029-02	OC(=O)C(F)(F)F.CC1=CC(=C(C)O1)S(=O)(=O)NC2=CN=CC=C2C(=O)NC3=NC(=CS3)C4=CC=CC=C4	J5S4C79DYAS	Annotated	2	-2.4, -2.2	38.1456	-45.6849	YES	YES
NCGC00241413-01	OC(=O)C(F)(F)F.CCOC1=CC=C(CCNC(C)=O)C=C1OCC	LSAPZYWZGF9	Annotated	1	-2.2	39.8107	-45.1121	YES	YES
NCGC00262959-01	OC1=C(C2CC(CC3=C2C=CC=C3)C4=CC=C(C=C4)C5=CC=C(Br)C=C5)C(=O)SC6=C1C=CC=C6	YV6A5S3HWN5	Annotated	1	-1.2	17.7828	-37.5754	YES	YES
NCGC00165787-03	OC(=O)CC1=CC=C(CCNS(=O)(=O)C2=CC=C(Cl)C=C2)C=C1	R9RN53FY35C	Annotated	1	-2.2	79.4328	-61.3469	YES	YES
NCGC00168169-02	CNC1=CC=C(C=C1)C(=O)OC2=CC(ON=N(=O)N(C)C)=C(C=C2N(=O)=O)N(=O)=O	UYXRLWJCQ5S	Annotated	1	-1.2	22.3872	-29.8104	YES	YES
NCGC00189497-01	CC1=CC(=O)OC2=C1C=CC(SC3=NS(=O)(=O)C4=CC=CC=C34)=C2	FAF9R4D94H2	Annotated	1	-2.2	39.8107	-44.5663	YES	YES
NCGC00241743-01	OC(=O)C(F)(F)F.FC1=C(C=C(NC(=S)NC2=NN=C(S2)C3=CC=NC=C3)C=C1)C(F)(F)F	DBJRJLQ4P1Q	Annotated	1	-2.2	22.3872	-41.0837	YES	YES
NCGC00351163-01	OC(=O)C(F)(F)F.CC1=CC=C(C=C1)C(=O)C2=NON(=O)=C2C(=O)C3=CC=C(C)C=C3	XA64Y5VTPK7	Annotated	1	-1.2	11.2202	-46.944	YES	YES
NCGC00244531-01	OC(=O)C(F)(F)F.OC1=CC(=CC2=CC=CN=C12)C3=CC(=CC=C3)C(=O)NCCCN4CCNCC4	C8AVXS4PJBP	Annotated	1	-2.2	39.8107	-46.279	YES	YES
NCGC00274067-01	CC1=NN(C(=O)\C1=N\NC2=CC=CC(C3=CC=CC(=C3)C(O)=O)=C2O)C4=CC(C)=C(C)C=C4	DRTZAK3NNS8	Annotated	4	-2.4	44.6684	-69.367	YES	YES
NCGC00356386-01	OC(=O)C(F)(F)F.OC(=O)C1=CSC(=N1)N2N=C(C3=CC=CC(O)=C23)C4=CC=C(F)C(F)=C4	ZGL8M41LTW1	Annotated	1	-1.4	3.16228	-21.9033	YES	YES
NCGC00345106-03	CC1=CC(F)=CC=C1S(=O)(=O)NC2=CN=CC=C2C(=O)NC3=NC(=CS3)C4=CC=CC=C4	LZAVA9GRUPQ	Annotated	1	-2.2	50.1187	-50.903	YES	YES
NCGC00318978-01	OC(=O)C(F)(F)F.COC1=C(O)C(CN(C)C2=CC=C(C=C2)S(=O)(=O)NC3=NC=CS3)=CC=C1	582S1PNMXTL	Annotated	1	-1.4	17.7828	-24.4873	YES	YES
NCGC00262382-01	OC(=O)C(F)(F)F.O=S(=O)(NC1=CC=C(C=C1)C#N)C2=CC=C(NC3=NC(=CS3)C4=CC=CC=C4)C=C2	N7CBZZH7QVR	Annotated	1	-2.2	70.7946	-58.9575	YES	YES
NCGC00319008-01	OC(=O)C(F)(F)F.CC1=CC=C(C=C1)C2=CSC(NC(=O)C3=CC=NC=C3NS(=O)(=O)C4=CC=C(C)C=C4)=N2	3MS9L2YDXHP	Annotated	1	-1.2	17.7828	-45.1769	YES	YES
NCGC00091902-08	CCOC(=O)CC(SP(=S)(OC)OC)C(=O)OCC	BTH1AFW648F	Annotated	2	-2.2	119.047	-51.6222	YES	YES
NCGC00244201-01	OC(=O)C(F)(F)F.FC(F)(F)C1=CC(=CC=C1)N2CCN(CC2)C(=S)NC3=NC=CC4=C3N=CC=C4	LV21Z7FTGCA	Annotated	1	-1.2	28.1838	-55.3617	YES	YES
NCGC00163510-03	OCC1=CC2=C(C(O)=C1)C(=O)C3=C(C=CC=C3O)C2=O	36YX3B7KLH7	Annotated	1	-1.2	9.61383	-32.9659	YES	YES
NCGC00016260-13	CCC(=C)C(=O)C1=CC=C(OCC(O)=O)C(Cl)=C1Cl	HAYQPKQJRFS	Annotated	1	-1.2	1.25893	-28.421	YES	YES
NCGC00351170-01	OC(=O)C(F)(F)F.COC1=CC=CC=C1C(=O)C2=NON(=O)=C2C(=O)C3=C(OC)C=CC=C3	QM4KL15AGR6	Annotated	1	-1.2	5.01187	-36.7286	YES	YES
NCGC00091563-12	CN(C)C(=S)SSC(=S)N(C)C	T52S96424Y4	Annotated	1	-2.2	39.8107	-70.5622	YES	YES
NCGC00060597-04	OC(=O)C(F)(F)F.CC1=CC=C(C)N1C2=CC=CC(=C2)C(O)=O	YNVKKB83FTB	Annotated	2	-1.2, -2.2	32.3105	-32.2376	YES	YES
NCGC00249645-01	OC(=O)C(F)(F)F.C1CCN2C(CC1)=NN=C2C3=CN(C=C3)C4=CC=CC=C4	5DTFA9LFVM7	Annotated	1	-2.2	79.4328	-90.5033	YES	YES
NCGC00091839-03	CCCC(=O)C1=CC(O)=C(O)C=C1O	T3UL6KNUSFX	Annotated	4	-2.1, -1.2, -2.2	105.273	-91.697	YES	YES
NCGC00241518-01	OC(=O)C(F)(F)F.CN(C(=O)C1=CC=CS1)C2=CN=CC=C2	TPW24ANLHF1	Annotated	1	-2.2	50.1187	-76.9048	YES	YES
NCGC00184919-01	NC(=O)C1CCN(CC1)C2=NC=C(Br)S2	D5NL6Z4DG71	Annotated	1	-2.1	39.8107	-123.466	YES	YES
NCGC00186460-01	COC(=O)C@12CCC(C)(C)CC@H1C@H3C(=O)C=C4C@@5(C)C=C(C#N)C(=O)C(C)(C)C@@H5CCC@@4(C)C@3(C)CC2	YS6UZNCKLAA	Annotated	4	-2.4	10.7869	-24.4357	YES	YES
NCGC00183689-01	CCC(=O)NC(C1=CC=CS1)C2=C(O)C3=NC=CC=C3C(Br)=C2	A5M826NU219	Annotated	1	-1.2	28.1838	-53.793	YES	YES
NCGC00229620-01	OC(=O)C(F)(F)F.OC(=O)C1=CC=C(O1)C2=CC3=C(C=C2)N=CN=C3NCC4=NC=CS4	DYVF68CFTMQ	Annotated	1	-1.4	10	-25.3717	YES	YES
NCGC00422010-03	NC1=NC2=C(S1)C(CC(=O)N2)C3=C(F)C=C(F)C=C3	WR51HXV6C58	Annotated	1	-2.2	79.4328	-53.9086	YES	YES
NCGC00244873-01	OC(=O)C(F)(F)F.CC1=CC(NS(=O)(=O)C2=CC=C(NC(=O)CC3=CC(Cl)=C(F)C=C3)C=C2)=NO1	X6R73RJK5PK	Annotated	1	-1.4	10	-24.6504	YES	YES
NCGC00161636-02	Na+.Na+.O-C(=O)C1=C(C=CC=C1)C(C2=CC(I)=C(O-)C(I)=C2)=C3C=C(I)C(=O)C(I)=C3	66HGYNZ164Z	Annotated	1	-1.2	17.7828	-47.0894	YES	YES
NCGC00253445-02	OC(=O)C(F)(F)F.ClC1=CC=C(CC(=O)NC2=CC=C(C=C2)S(=O)(=O)NC3=CC=C(C=C3)C#N)C=C1Cl	BLMSYAA1NGZ	Annotated	1	-1.4	3.54813	-17.6656	YES	YES
NCGC00182735-01	OC(=O)C1=CC=C(C=C1)N2C=CC=C2\C=C3/SC(=O)N(CC4=CC(Cl)=CC=C4)C3=O	D1XZN9UAHBA	Annotated	1	-2.2	50.1187	-65.6516	YES	YES
NCGC00188370-02	CC(=O)NC(C1=CC=CS1)C2=C(O)C3=NC=CC=C3C(Br)=C2	H45SXTW744P	Annotated	3	-2.4, -1.2, -2.2	45.4613	-39.6258	YES	YES
NCGC00064079-03	OC(=O)C(F)(F)F.COC1=CC=C(C=C1)C(=O)C2=NON(=O)=C2C(=O)C3=CC=C(OC)C=C3	JM88ATCQVH3	Annotated	1	-1.4	8.91251	-27.498	YES	YES
NCGC00182956-10	CCC(=O)NC(C1=CC=CS1)C2=C(O)C3=NC=CC=C3C(=C2)N(=O)=O	MXK1MRWW6XP	Annotated	5	-2.4, -2.2	46.5525	-50.7052	YES	YES
NCGC00249351-01	OC(=O)C(F)(F)F.CCN1CCN(CC1)C2=CC=C(NC3=CC=C(N4N=CN=C34)C5=CC=C(C=C5)C(N)=O)C=C2	55ZHLQA2VDB	Annotated	1	-2.2	35.4813	-39.1538	YES	YES
NCGC00351024-01	OC(=O)C(F)(F)F.CC1=C(C(N=C(NC2=NC3=C(O2)C=CC=C3)N1)C4=C(Cl)C=CC=C4)C(=O)NC5=CC=CC(=C5)C(O)=O	BBQ5Z92SDQ4	Annotated	1	-2.2	39.8107	-37.2086	YES	YES
NCGC00016094-12	COCC@H1OC(=O)C2=COC3=C2C@@1(C)C4=C(C5CCC(=O)C@@5(C)CC@H4OC(C)=O)C3=O	L6Y9PQMQLND	Annotated	2	-2.2	29.3435	-33.0839	YES	YES
NCGC00238648-01	OC(=O)C(F)(F)F.CCOC(=O)C1=C(NC(=O)C2CC(Cl)=CCC2C(O)=O)SC3=C1CCCCC3	A5BK6FSV7C1	Annotated	1	-1.4	35.4813	-21.5354	YES	YES
NCGC00183803-01	OC(=O)C(F)(F)F.CN1CCN(CC1)C2=CC=C(C=C2)C3=CC4=CC=CN=C4C(O)=C3	DJAHQ4LW98W	Annotated	1	-2.4	39.8107	-51.0326	YES	YES
NCGC00189252-01	CC@@H(O)C1=CC=C(O1)C2=CC3=C(C=C2)N=CN=C3NCC4=CC=C(C)O4	VB3D8ZMXRXX	Annotated	1	-1.4	12.5893	-27.0996	YES	YES
NCGC00348156-02	OC(=O)C(F)(F)F.CCCCCCCCN1C=C(CC(N)=O)C2=C1C=CC(=C2)C3=CC(C)=CC=C3	VHVUGJ487AW	Annotated	1	-2.4	50.1187	-73.5365	YES	YES
NCGC00346935-01	CN1CCCN(CC1)C(=O)C2=CC(=CC=C2)C3=CC=C(O3)\C=C4\C(=O)NC5=CC=C(Cl)C=C45	V5A3Z6CWBC2	Annotated	4	-2.2	15.2369	-36.7323	YES	YES
NCGC00229535-01	OC(=O)C(F)(F)F.CC(C)NC(=S)N\N=C1/C(=O)NC2=C1C=CC=C2	62TUVUAQ421	Annotated	1	-1.4	12.5893	-23.5644	YES	YES
NCGC00318953-01	OC(=O)C(F)(F)F.CC1=CC=C(C=C1)S(=O)(=O)NC2=CN=CC=C2C(=O)NC3=NC(=CS3)C4=CC5=C(CCCC5)C=C4	H9F8VTYLMPC	Annotated	1	-1.2	19.9526	-36.7156	YES	YES
NCGC00080392-05	COP(=S)(OC)SCN1C(=O)C2=C(C=CC=C2)C1=O	563W7VYCGRA	Annotated	1	-1.2	17.7828	-49.6098	YES	YES
NCGC00319026-01	OC(=O)C(F)(F)F.OC1=C(CNC2=CC=C(C=C2)S(=O)(=O)NC3=NC4=C(S3)C=CC=C4)C=CC(Br)=C1	24P5DTV6H4G	Annotated	1	-2.2	39.8107	-50.2109	YES	YES
NCGC00189510-01	OC(=O)C(F)(F)F.COC(=O)C1=CC=C(O)C2=NC=C(C=C12)C3=CC=C(C=C3)C(=O)NCCCN(C)C	56Y6L6VFNVB	Annotated	1	-2.2	44.6684	-71.3557	YES	YES
NCGC00372954-01	OC(=O)C(F)(F)F.COC1=C(NC2=CC3=C(C=C2)C(O)=CC(=C3)S(O)(=O)=O)C=CC=C1	B5THQ52LL2N	Annotated	1	-2.2	35.4813	-40.6106	YES	YES
NCGC00229525-01	OC(=O)C(F)(F)F.OC1=CC=C(NC(=S)N\N=C2/C(=O)NC3=C2C=CC=C3)C=C1	NHD1URAGYQG	Annotated	1	-1.2	8.91251	-42.3617	YES	YES
NCGC00479324-01	OC(=O)C(F)(F)F.COC1=C(C=C2C=CC=CC2=C1)C(=O)N\C(S)=N\C3=C(C)C=CC(=C3)C(O)=O	HD4J166SAZS	Annotated	1	-1.4	12.5893	-25.3875	YES	YES
NCGC00344944-01	OC(=O)C(F)(F)F.COC1=CC=C(C=C1)S(=O)(=O)NC2=CN=CC=C2C(=O)NC3=NC(=CS3)C4=CC=CC=C4	Y24VBDHSF3L	Annotated	1	-2.2	39.8107	-51.8143	YES	YES
NCGC00241050-01	OC(=O)C(F)(F)F.CCOC(=O)C1=CC=C(O)C2=NC=C(C=C12)C3=CC=C(C=C3)C(N)=N	6GG2WS5SJ98	Annotated	1	-2.4	44.6684	-77.3398	YES	YES
NCGC00250147-02	OC(=O)C(F)(F)F.ClC1=C(Cl)C=C(CC(=O)NC2=CC=C(C=C2)S(=O)(=O)NC3=NC=C(S3)C#N)C=C1	BHMZL4ZW5DM	Annotated	1	-1.2	5.62341	-39.7511	YES	YES
NCGC00479272-01	CC(C)C(=O)OCC1=CC=C(O1)C2=NN(CC3=CC=CC=C3)C4=CC=CC=C24	FNTSUT4DFZ4	Annotated	1	-1.4	25.1189	-24.565	YES	YES
NCGC00053250-03	CCOC(=O)C1=NN(C(=O)C2=C(N)SC=C12)C3=CC=C(OC)C=C3	4LJ3MMSHWDR	Annotated	1	-1.2	39.8107	-55.7614	YES	YES
NCGC00016382-07	CN(C(=O)CN(CCO)CC(=O)N(C)C(C)(C)CC1=CC=CC=C1)C(C)(C)CC2=CC=CC=C2	97MGC3GYXPA	Annotated	1	-3	28.1838	-59.3369	YES	YES
NCGC00037529-03	OC(=O)C(F)(F)F.CCOC(=O)C1=CC(=NC2=C1C(C)=NN2CCC#N)C3=CC=CO3	PCGGAACSCA4	Annotated	1	-2.4	39.8107	-27.1724	YES	YES
NCGC00189283-01	OC(=O)C(F)(F)F.CC1=C(SC=C1)C2N=C(NC3=NC4=CC=CC=C4O3)NC5=C2C(=O)CCC5	U4DUJSZMQ3A	Annotated	1	-1.4	7.94328	-28.2156	YES	YES
NCGC00188636-02	OC(=O)C1=C(SC2=NS(=O)(=O)C3=CC=CC=C23)C=CC=C1	5QWGZMFJFRR	Annotated	1	-2.2	44.6684	-66.3864	YES	YES
NCGC00188541-01	CS(=O)(=O)C1=CC=C(C=C1N(=O)=O)C(=O)OCC(=O)N2CCC(CC3=CC=CC=C3)CC2	BY4KLSJMM8X	Annotated	1	-1.4	0.707946	-24.5351	YES	YES
NCGC00178913-04	CC1=C(O)C(=O)C=C2C1=CC=C3C@@2(C)CCC@@4(C)C@@H5CC@@(C)(CCC@5(C)CCC@34C)C(O)=O	URAV1K57B7D	Annotated	1	-3	34.1112	-84.1703	YES	YES
NCGC00188583-01	OC(=O)C(F)(F)F.CN1C(NC2=NC3(CCCC3)C4=C(CCCC4=O)N2)=NC5=CC=CC=C15	6HUTMRJP9CD	Annotated	1	-1.4	7.07946	-27.3136	YES	YES
NCGC00262383-01	OC(=O)C(F)(F)F.O=S(=O)(NCC1=NC=CS1)C2=CC=C(NC3=NC(=CS3)C4=CC=CC=C4)C=C2	KAZC8S63LMY	Annotated	1	-2.2	50.1187	-60.2488	YES	YES
NCGC00182400-01	CC1=CC=CC=C1NC(=O)CN2C(=O)N\C(=C/C3=CN(C=N3)C4=CC=CC(=C4)C(O)=O)C2=O	961LXDBN242	Annotated	1	-1.4	11.2202	-24.0265	YES	YES
NCGC00091261-03	NC1=CC(=C(O)C=C1)N(=O)=O	6GXD55LQYLS	Annotated	4	-2.2	112.946	-58.7504	YES	YES
NCGC00068824-04	OC(=O)C(F)(F)F.C=CCNC1=C(N=C(O1)C2=CC=CC3=CC=CC=C23)C#N	QJBGMLMJTU9	Annotated	1	-1.2	17.7828	-37.9148	YES	YES
NCGC00189229-01	OC(=O)C(F)(F)F.O=C1N2N=C(NC3=CC(=CC=C3)N4CCN5CCCCC5C4)SC2=NC6=C1C=CC=C6	92ZT7MKMFHF	Annotated	1	-1.4	2.51189	-20.273	YES	YES
NCGC00188584-01	OC(=O)C(F)(F)F.O=C1CCCC2=C1C3(CCOCC3)N=C(NC4=NC5=CC=CC=C5O4)N2	GL9VDZNKWFQ	Annotated	1	-1.4	15.8489	-25.788	YES	YES
NCGC00262390-01	OC(=O)C(F)(F)F.COC1=CC(NS(=O)(=O)C2=CC=C(C)C=C2)=C(C=C1)C(=O)NC3=NC(=CS3)C4=CC=CC=C4	5N5CXAGC4FL	Annotated	1	-1.4	17.7828	-22.3637	YES	YES
NCGC00091325-09	OC1=C(CC2=C(O)C=CC(Cl)=C2)C=C(Cl)C=C1	CGJ24JRXMVP	Annotated	1	-2.2	79.4328	-86.487	YES	YES
NCGC00095227-06	OC1=CC=C2C(=O)C3=C(C=CC=C3)C(=O)C2=C1O	JMXRRLJRJ9V	Annotated	1	-2.1	35.4813	-160.96	YES	YES
NCGC00241757-01	OC(=O)C(F)(F)F.OC(=O)C1=CC=C(O)C2=NC=C(C=C12)N3CCC(C3)N4CCOCC4	XDK27ZBPHTJ	Annotated	1	-2.4	35.4813	-21.8189	YES	YES
NCGC00189495-01	CC(C)(C)C1=CC=C(SC2=NS(=O)(=O)C3=CC=CC=C23)C=C1	BY4569VB4JW	Annotated	1	-2.2	39.8107	-37.9448	YES	YES
NCGC00013895-18	CCC1=C(C(=O)C2=CC(Br)=C(O)C(Br)=C2)C3=C(O1)C=CC=C3	L1S9N3YCCAB	Annotated	2	-2.2	34.8936	-50.7027	YES	YES
NCGC00015225-07	Cl-.COC1=C(OC)C2=CN+(C)=C3C4=CC5=C(OCO5)C=C4C=CC3=C2C=C1	YL5A5VRTYW1	Annotated	2	-2.4, -2.2	24.6339	-30.2475	YES	YES
NCGC00163507-03	Br-.Br-.CCCCCCCCOC1=C(C=CC=C1)C(=O)NC2=CC=C(C=C2)C(=O)OCCN+(C)(CC)CC	6QWK49S5Z7U	Annotated	1	-1.2	22.3872	-38.7598	YES	YES
NCGC00356752-02	OC(=O)C(F)(F)F.NC1=C(CC2=CC=C(C=C2)S(N)(=O)=O)C(=NN1C3=NC(=CS3)C(O)=O)C4=CC=CC(=C4)C5=CC=CC=C5	WFW893QQHM8	Annotated	1	-2.2	28.1838	-54.0378	YES	YES
NCGC00160408-03	CCC1=C(C(=O)C2=CC(I)=C(O)C(I)=C2)C3=C(O1)C=CC=C3	L284YDQ5DNY	Annotated	2	-2.2	39.8107	-51.8866	YES	YES
NCGC00187814-01	Cl.CN1CCN(CC1)C2=CC(NC3=NN4C(S3)=NC5=CC(Br)=CC=C5C4=O)=CC=C2	5GLKM6FHP9U	Annotated	1	-2.4	39.8107	-27.8533	YES	YES
NCGC00247737-01	OC(=O)C(F)(F)F.CN(C)CC1CCCN(C1)C2CCN(CC2)C(=O)C3=CC=CC(=C3)C4=CC5=CC=CN=C5C(O)=C4	G1JJS23ZR6U	Annotated	1	-1.2	22.3872	-45.4117	YES	YES
NCGC00356667-01	OC(=O)C1=CSC(=N1)N2N=C(C3=C2N=CC=C3)C4=CC=C(F)C(F)=C4	JBN26RV8B7C	Annotated	1	-1.2	3.54813	-31.914	YES	YES
NCGC00249417-02	ClC1=CC=C(S1)S(=O)(=O)NC2=C(C=C(Cl)C=C2)C(=O)NC3=CC=C(C=C3)S(=O)(=O)N4CCOCC4	LXAUQFTVMNN	Annotated	2	-1.4, -2.2	40.8707	-33.6353	YES	YES
NCGC00183412-01	OC(=O)C(F)(F)F.ClC1=CC=C(C=C1)C2=NC(C#N)=C(NCC=C)O2	5C54DVV6SRM	Annotated	1	-2.2	50.1187	-53.7286	YES	YES
NCGC00188744-01	OC(=O)C(F)(F)F.OC1=C2N=CC(=CC2=CC=C1)N3CCCC3	F8K1X7DL81M	Annotated	1	-2.2	28.1838	-48.3389	YES	YES
NCGC00241764-01	OC(=O)C(F)(F)F.OC(=O)C1=CC=C(O)C2=NC=C(C=C12)C3=NNN=C3C4=CC=CC=C4	VNMPDQ5XZ4T	Annotated	1	-1.4	28.1838	-21.2014	YES	YES
NCGC00164283-07	Br-.Br-.CCCCCCCCCCCCCCCCN+(C)(C)C	VTN7XQCTUL8	Annotated	1	-2.2	79.4328	-74.8152	YES	YES
NCGC00348145-01	COC1=C(C=C(NC(=O)C2=C(C)C(C(C)=O)=C(C)N2)C=C1)S(=O)(=O)NC3=C(C=CC=C3)C#N	AM7PFWWA1HG	Annotated	1	-1.4	31.6228	-21.3972	YES	YES
NCGC00238381-02	OC(=O)C(F)(F)F.CC(O)C1=CC=C(O1)C2=CC3=C(C=C2)N=CN=C3N4CCOCC4	MWH19GKCM7Z	Annotated	1	-1.4	14.1254	-18.8295	YES	YES
NCGC00166312-02	CC1=CC(C(C#N)C2=CC=C(Cl)C=C2)=C(Cl)C=C1NC(=O)C3=C(O)C(I)=CC(I)=C3	SDMMZ123RMZ	Annotated	2	-1.4, -1.2	27.005	-34.9306	YES	YES
NCGC00244100-02	OC(=O)C(F)(F)F.CC1=CC(NS(=O)(=O)C2=CC=C(NCCC3=CC(Cl)=C(Cl)C=C3)C=C2)=NO1	9ZRLH1Z5G9X	Annotated	1	-1.4	22.3872	-21.8606	YES	YES
NCGC00090903-11	OC(=O)C1=CC(=CC=C1O)\N=N\C2=CC=C(C=C2)S(=O)(=O)NC3=NC=CC=C3	C23WMVZZ2FD	Annotated	1	-2.2	25.1189	-43.4599	YES	YES
NCGC00248472-01	OC(=O)C(F)(F)F.CC1=C2C(=O)N(NC2=CC(=O)N1C3=CN=CC=C3)C4=CC=CC=C4	9XDBMFJSFPJ	Annotated	1	-2.4	39.8107	-30.6457	YES	YES
NCGC00160391-05	CCP(CC)(CC)=AuSC@@H1OC@H(COC(C)=O)C@@H(OC(C)=O)C@H(OC(C)=O)C@H1OC(C)=O	G2YQJTY6KZN	Annotated	1	-2.4	17.0961	-29.8973	YES	YES
NCGC00117170-03	OC(=O)C(F)(F)F.COC1=CC=C(CNC(=O)C2=C(Cl)C=NC(=N2)S(=O)(=O)CC3=CC=CC=C3)C=C1	MGQG3T2J7KM	Annotated	1	-1.2	1.99526	-38.1825	YES	YES
NCGC00488247-02	OC(=O)C(F)(F)F.NC1=NC2=C(S1)C(CC(=O)N2)C3=CC=CC=C3C(F)(F)F	UT5QJJLZM39	Annotated	1	-2.2	44.6684	-83.4555	YES	YES
NCGC00185090-03	OC(=O)C(F)(F)F.CC(=O)NC1=C(C2=NC3=C(S2)C=CC=C3)C4=C(CNC4)S1	875AB6Y9GD1	Annotated	1	-1.4	12.5893	-28.3518	YES	YES
NCGC00168048-01	CN1CCC2=CC=C3OCOC4=C5C(CC@@1(C)C2=C35)=CC=C4	UVYP4WUM19F	Annotated	1	-2.1	39.8107	-99.9109	YES	YES
NCGC00229530-01	OC(=O)C(F)(F)F.OC(=O)C1=CC=C(NC(=S)N\N=C2/C(=O)NC3=C2C=CC=C3)C=C1	5B31G6QZ284	Annotated	1	-1.4	8.91251	-32.0228	YES	YES
NCGC00238382-01	OC(=O)C(F)(F)F.CC(O)C1=CC=C(O1)C2=CC3=C(C=C2)N=CN=C3NCC4=NC=CS4	DFSXRRS6TVX	Annotated	1	-2.2	39.8107	-63.0005	YES	YES
NCGC00100537-04	OC(=O)C(F)(F)F.ClC1=CC=C(C=C1)C2=CC(N3N=C(NS(=O)(=O)C4=CC=CC=C4)N=C3N2)C5=CC=CC=C5	NSW8CKX8NW5	Annotated	1	-1.1	22.3872	-124.747	YES	YES
NCGC00344905-01	OC(=O)C(F)(F)F.COC1=CC=CC=C1S(=O)(=O)NC2=CN=CC=C2C(=O)NC3=NC(=CS3)C4=CC=CC=C4	NTLWFM4S5L9	Annotated	1	-2.2	39.8107	-43.342	YES	YES
NCGC00248365-02	OC(=O)C(F)(F)F.ClC1=CC=C(CC(=O)NC2=CC=C(C=C2)S(=O)(=O)NC3=CN=CC=N3)C=C1Cl	37C8MA86QT7	Annotated	1	-2.4	17.7828	-26.1187	YES	YES
NCGC00178352-06	Cl.Cl.Cl.CCCCC(CC)CNC(=N)NC(=N)NCCCCCCNC(=N)NC(=N)NCC(CC)CCCC	SZQSMLZM5ML	Annotated	1	-1.2	22.3872	-55.3056	YES	YES
NCGC00188747-01	OC(=O)C(F)(F)F.OC1=CC=CC2=CC(=CN=C12)C3CC3	6UL3VYN15L1	Annotated	1	-1.2	31.6228	-35.7022	YES	YES
NCGC00242565-01	OC(=O)C(F)(F)F.CCOC(=O)C1CCN(CC1)C(=O)C(C)(C)NC(=O)NC2=CC=C(C=C2)C#N	MW5MAGUGJCL	Annotated	1	-1.4	2.23872	-22.2916	YES	YES
NCGC00188375-01	OC(=O)C(F)(F)F.OC1=C(C=C(Cl)C2=CC=CN=C12)C(NC(=O)C3=CC=CS3)C4=CC=CO4	NA8F6G24FST	Annotated	1	-1.2	25.1189	-35.0508	YES	YES
NCGC00189070-01	OC(=O)C(F)(F)F.FC(F)(F)C1=CC=CN=C1C2N=C(NC3=NC4=CC=CC=C4O3)NC5=C2C(=O)CCC5	PVTN476G578	Annotated	1	-2.2	39.8107	-47.1955	YES	YES
NCGC00242647-01	OC(=O)C(F)(F)F.O=C1NC2=CC=CC=C2\C1=N\NC(=S)NC3=CC=CN=C3	TDAY43Q5816	Annotated	1	-1.4	17.7828	-31.6201	YES	YES
NCGC00247844-02	OC(=O)C(F)(F)F.FC1=CC=C(C=C1)S(=O)(=O)NC2=CC=CC=C2C(=O)NC3=NC(=CS3)C4=CC=CC=C4	2R9DN72ZYN5	Annotated	1	-1.4	17.7828	-24.426	YES	YES
NCGC00261300-01	CCOC(=O)N1CCN(CC1)N(=O)=NOC2=C(C=C(C=C2)N(=O)=O)N(=O)=O	7RN7MDFQ3AQ	Annotated	2	-2.4, -1.2	21.2804	-44.2025	YES	YES
NCGC00250388-02	Cl.NC(CO)(CO)CCC1=C(Cl)C=C(SC2=CC(OCC3=CC=CC=C3)=CC=C2)C=C1	ARKDV7VSDSR	Annotated	1	-2.2	79.4328	-71.4846	YES	YES
NCGC00187813-01	Cl.COC1=CC=C2C(=O)N3N=C(NC4=CC=CC(=C4)N5CCN(C)CC5)SC3=NC2=C1	JU96XWWM7QD	Annotated	1	-1.4	17.7828	-21.8975	YES	YES
NCGC00319075-01	OC(=O)C(F)(F)F.CC1=C(CSC2=CC=C(OCC(O)=O)C(C)=C2)SC(=N1)C3=CC(Cl)=C(Cl)C=C3	ZK2BK29FBDA	Annotated	2	-1.2, -3.0	33.9973	-41.2197	YES	YES
NCGC00094552-04	CN1CCCN=C1\C=C\C2=CC=CS2.OC(=O)C3=CC4=CC=CC=C4C(CC5=C(O)C(=CC6=CC=CC=C56)C(O)=O)=C3O	7Y2NZFLMGHT	Annotated	4	-2.4	24.1489	-24.875	YES	YES
NCGC00351162-02	FC1=CC=C(C=C1)C(=O)C2=NON(=O)=C2C(=O)C3=CC=C(F)C=C3	XWPTM4LB4RY	Annotated	2	-1.2, -2.2	26.6321	-58.178	YES	YES
NCGC00184888-01	NC(=O)C1=C2C=CC=NC2=C(O)C=C1	QK17SVBX85M	Annotated	1	-1.4	14.1254	-23.6659	YES	YES
NCGC00229528-01	OC(=O)C(F)(F)F.CNC(=S)N\N=C1/C(=O)NC2=C1C=CC=C2	9L4QCQK8JK7	Annotated	1	-1.4	7.94328	-25.6314	YES	YES
NCGC00188531-01	OC(=O)C(F)(F)F.CS(=O)(=O)C1=CC=C(C=C1N(=O)=O)C(=O)OCC(=O)N2CCN(CCC3CCCCC3)CC2	KSXY44RHKD9	Annotated	1	-1.4	0.891251	-25.8791	YES	YES
NCGC00183215-01	COC1=CC=CC=C1NC2=CC3=C(C=CC=C3)C(O)=N2	2XQVVRVZK9Q	Annotated	1	-2.2	50.1187	-66.8663	YES	YES
NCGC00018199-06	OC(=O)C1=CC(O)=C2C(=O)C3=C(O)C=CC=C3C(=O)C2=C1	6M83F2G3PL8	Annotated	1	-2.2	27.8056	-32.0345	YES	YES
NCGC00422009-03	NC1=NC2=C(S1)C(CC(=O)N2)C3=CC=CC=C3	VWR3Z7APBM9	Annotated	1	-2.2	79.4328	-82.9803	YES	YES
NCGC00168015-01	COC1=C(OCC2=CC=CC=C2)C=C(F)C(\C=C3\N=C(OC3=O)C4=CC=CC=C4)=C1	Y5A9SB6F5YS	Annotated	1	-2.1	50.1187	-90.5513	YES	YES
NCGC00248355-01	OC(=O)C(F)(F)F.ClC1=CC=C(CC(=O)NC2=CC=C(C=C2)S(=O)(=O)NC3=NN=C(S3)C4=NC=CC=C4)C=C1Cl	1194F8617FM	Annotated	1	-1.2	25.1189	-50.4047	YES	YES
NCGC00183808-07	CN(C)CCCNC(=O)C1=CC=C(C=C1)C2=CC3=CC=CN=C3C(O)=C2	XW17W139FC5	Annotated	3	-2.4, -1.2, -2.2	30.2117	-38.0939	YES	YES
NCGC00238687-01	COC(=O)C1=CC=C2C(SC3=C(C)C=CC(C)=C3)=NS(=O)(=O)C2=C1	JXCJWPU1YGS	Annotated	1	-2.2	39.8107	-48.9084	YES	YES
NCGC00163650-02	CC@H1COC2=C1C(=O)C(=O)C3=C4CCCC(C)(C)C4=CC=C23	PC1GQMDLQ4L	Annotated	1	-2.4	30.4016	-25.5877	YES	YES
NCGC00347174-02	CN1N=C(COC2=CC=C(C=C2)N3CCN(CC3)C(C)=O)C(=C1C)C4=C5N(CC6=CC=CN=C6)C(C(O)=O)=C(CCCOC7=CC=CC8=C7C=CC=C8)C5=CC=C4	Z9RGY62QRDA	Annotated	1	-2.4	34.1112	-30.9386	YES	YES
NCGC00188575-01	OC(=O)C(F)(F)F.O=C1CCCC2=C1C3(CCCOC3)N=C(NC4=NC5=CC=CC=C5O4)N2	GVGND1AJ5HL	Annotated	1	-2.2	28.1838	-33.6886	YES	YES
NCGC00356753-01	OC(=O)C(F)(F)F.NS(=O)(=O)C1=CC=C(CC2=CN(N=C2C3=CC=C(F)C(F)=C3)C4=NC(=CS4)C(O)=O)C=C1	1VQCBXH3WM2	Annotated	1	-2.4	31.6228	-28.6642	YES	YES
NCGC00273967-01	OC(=O)C(F)(F)F.OC1=C(CNC2=CC=C(C=C2)S(=O)(=O)NC3=NC=CS3)C=C(F)C=C1Cl	XWR3BW6RFCP	Annotated	1	-1.4	1.77828	-27.7313	YES	YES
NCGC00178879-04	Na+.Na+.CCHgSC1=C(C=CC=C1)C(O-)=O	VUP7XGVPAAR	Annotated	1	-1.2	22.3872	-74.2277	YES	YES
NCGC00373122-01	O=C1C=CC(=O)N1C2=CC=C(C=C2)N3CCOCC3	ZVK4KK81T18	Annotated	1	-2.4	28.1838	-32.5835	YES	YES
NCGC00025349-05	CN1CCC2=CC=CC3=C2C@H1CC4=C3C(O)=C(O)C=C4	5JLWFXUTU1T	Annotated	1	-2.4	12.5893	-58.0005	YES	YES
NCGC00229539-01	OC(=O)C(F)(F)F.CCCCNC(=S)N\N=C1/C(=O)NC2=C1C=CC=C2	76UD4NKRZG8	Annotated	1	-1.2	17.7828	-32.4659	YES	YES
NCGC00381768-02	OC(=O)C(F)(F)F.CN1C=NC(=C1)C2=C3N=C(OCCCC(F)(F)F)N=C(O)C3=CC=N2	2PWQ4PGC3KY	Annotated	1	-2.4	31.6228	-24.7769	YES	YES
NCGC00241053-01	OC(=O)C(F)(F)F.CC1(C)OB(OC1(C)C)C2=C3C=C(C=NC3=C(O)C=C2)N4CCNCC4	A9DZTHG1DQ6	Annotated	1	-2.2	50.1187	-77.9154	YES	YES
NCGC00481357-01	OC(=O)C(F)(F)F.COC1=CC=CC=C1C(=O)\C=C2\C(=O)NC3=CC=C(C)C=C23	FU4A3G6F6K5	Annotated	1	-1.2	14.1254	-42.6378	YES	YES
NCGC00091367-05	OC1=CC=CC2=C1C(=O)C3=C(O)C=CC=C3C2=O	GTA6SFLU5GJ	Annotated	1	-1.4	6.30957	-21.0883	YES	YES
NCGC00167991-01	ClC1=CC=C2NC3=CSC=C3C(=O)NC2=C1	Z4YVMAUM5Y9	Annotated	1	-2.2	79.4328	-65.9418	YES	YES
NCGC00016925-10	COC1=CC2=C(NC(=N2)S(=O)CC3=C(C)C(OC)=C(C)C=N3)C=C1	32GS9TPBSQA	Annotated	1	-2.2	10.7869	-34.6386	YES	YES
NCGC00244259-01	CC1=C(NC(=O)C2=C(NC=N2)C(=O)NC3=NC4=C(N3)C=CC=C4)C=C(Cl)C=C1	5HWFY8872X8	Annotated	1	-2.2	19.9526	-42.1473	YES	YES
NCGC00273561-01	Cl.OC1=C(CNC2=CC=C(C=C2)S(=O)(=O)NC3=NC=CS3)C=C(Cl)C=C1	U8Z24Y3YFVG	Annotated	1	-1.4	19.9526	-27.0376	YES	YES
NCGC00238571-01	OC(=O)C(F)(F)F.CCOC(=O)C1=C(C)C2=C(CC(CC2=S)C3=CC=CO3)N1	SS2FD4SPSNP	Annotated	1	-2.2	50.1187	-68.8551	YES	YES
NCGC00249937-01	COC(=O)C1=CC(Cl)=CC=C1NS(=O)(=O)C(F)(F)F	4RAXDTZ5A8R	Annotated	1	-2.2	44.6684	-64.301	YES	YES
NCGC00344871-01	OC(=O)C(F)(F)F.CC1=C(CSC2=CC=C(OCC3=NN=NN3)C(C)=C2)SC(=N1)C4=CC(Cl)=C(Cl)C=C4	KDN8CHNN39C	Annotated	1	-1.2	17.7828	-37.9254	YES	YES
NCGC00015970-10	CC1=C(CC(O)=O)C2=C(C=CC(F)=C2)\C1=C/C3=CC=C(C=C3)S(C)=O	CLGMMY8GCHR	Annotated	5	-2.4, -1.2	25.2329	-27.2915	YES	YES
NCGC00159570-01	OCC1=CC=C(S1)C2=CC=C(O2)C3=CC=C(CO)S3	1LNKQJF2ARK	Annotated	4	-3	34.1112	-56.7042	YES	YES
NCGC00095570-05	OC(=O)C(F)(F)F.CCCCCC1=C(C(O)=O)C(O)=CC2=C1OC3=CC(OC)=CC(C(=O)CCCC)=C3C(=O)O2	GVXRKMUAWYP	Annotated	1	-1.4	12.5893	-33.0114	YES	YES
NCGC00187643-01	OC(=O)C(F)(F)F.CC1(C)N=C(NC2=NC3=CC=CC=C3O2)NC4=C1C(=O)CCC4	QCDHGAZ1PGJ	Annotated	1	-2.2	19.9526	-34.8745	YES	YES
NCGC00242646-01	OC(=O)C(F)(F)F.CC(C)C1=CC=C(NC(=S)N\N=C2/C(=O)NC3=CC=CC=C23)C=C1	5R58FBJ5UXA	Annotated	1	-1.4	10	-16.0072	YES	YES
NCGC00346513-01	CN(C)CCN1C(=O)C2=CC(N)=CC3=CC=CC(C1=O)=C23	LX1NL431R6H	Annotated	4	-1.2	1.07869	-31.6494	YES	YES
NCGC00249050-02	OC1=CC(=CC(O)=C1O)C(=O)C2=C(O)C(O)=C(O)C=C2	LJX9XPJ5ATH	Annotated	1	-2.2	39.8107	-41.8415	YES	YES
NCGC00183847-01	CN1CCC(CC1)N(CC2=CC=CS2)C3=CC=CC=C3	RYBR2VCTCJF	Annotated	1	-2.4	39.8107	-42.8852	YES	YES
NCGC00262386-01	OC(=O)C(F)(F)F.CC1=CC=C(C=C1)S(=O)(=O)NC2=C(C=CN=C2)C(=O)NC3=NC(=CS3)C4=CC=CC=C4	2LW7HFYLBSJ	Annotated	3	-1.4, -1.2	27.3733	-41.9466	YES	YES
NCGC00371345-01	OC(=O)C(F)(F)F.COC1=CC(=CC=C1)N2C(=O)C3=CC=CC=C3N=C2SCC4=CC(=O)OC5=CC(O)=C(O)C=C45	6XP4DHT46YA	Annotated	1	-1.4	4.46684	-34.2061	YES	YES
NCGC00263132-02	CN1C=C(C=N1)C2=C3C=NNC(=O)C4=C3C(N2)=CC(NC(=O)C@H(N)C5CCCCC5)=C4	9J6AZQTL1F1	Annotated	5	-1.4	4.23169	-24.0974	YES	YES
NCGC00188036-01	OC(=O)C(F)(F)F.O=C1CCC2=C1C3(CCCC3)N=C(NC4=NC5=C(O4)C=CC=C5)N2	H3LUTD7UX7H	Annotated	1	-1.4	2.81838	-24.3467	YES	YES
NCGC00182436-01	FC1=CC=CC(F)=C1S(=O)(=O)N2CCN(CC2)S(=O)(=O)C3=CC=C4N=C(Cl)C(Cl)=NC4=C3	PCQMNP3G1XR	Annotated	1	-1.4	2.23872	-31.8782	YES	YES
NCGC00181775-02	Cl-.Cl-.CN(C)C1=CC2=C(C=C1)N=C3C=C(C)C(N)=CC3=S+2	2AYD8CG4SXT	Annotated	1	-2.4	39.8107	-37.8203	YES	YES
NCGC00187806-01	Cl.CCN1CCN(CC1)C2=CC=CC(NC3=NN4C(S3)=NC5=C(C=CC=C5)C4=O)=C2	ASM6XS8T1AU	Annotated	1	-2.4	35.4813	-23.5188	YES	YES
NCGC00388532-05	OC1=C(SC2=CC=CC=C2Cl)C(=O)NC(C1)(C3=CSC=C3)C4=CC=C(C=C4)N5CCOCC5	AU9YWK2CF8W	Annotated	1	-1.4	0.891251	-27.2827	YES	YES
NCGC00242505-01	CC@@H1CC@H2C@@H3C=C(C)C4=CC5=C(CC@4(C)C@H3C@@H(O)CC@2(C)C@@1(O)C(=O)CO)C=NN5C6=CC=CC=C6	RSZ1UP956CR	Annotated	18	-1.4, -2.4	37.646	-30.4673	YES	YES
NCGC00168006-01	COC(=O)C1=C2N=C(C=C(O)C2=CS1)C(F)(F)F	WAK26HHTF4M	Annotated	1	-2.2	50.1187	-55.7151	YES	YES
NCGC00343740-01	COC1=CC(C=C2C(=O)NC3=CC=CC=C23)=CC(OC)=C1O	BFC5ZFW92FX	Annotated	1	-2.2	44.6684	-53.0204	YES	YES
NCGC00262380-01	OC(=O)C(F)(F)F.O=S(=O)(NC1=NC=CS1)C2=CC=C(NC3=NC(=CS3)C4=CC=CC=C4)C=C2	GLDL2SZPGU7	Annotated	1	-2.2	50.1187	-69.4379	YES	YES
NCGC00238377-01	OC(=O)C(F)(F)F.CCNC(=O)C1=CC=C(O1)C2=CC3=C(C=C2)N=CN=C3N4CCOCC4	FZKKQXV85PD	Annotated	1	-2.4	28.1838	-22.7564	YES	YES
NCGC00159391-03	Na+.Na+.OC1=C(C=C(C=C1)C2(OC(=O)C3=C2C(Br)=C(Br)C(Br)=C3Br)C4=CC(=C(O)C=C4)S(O-)(=O)=O)S(O-)(=O)=O	PBP9AAZC9VV	Annotated	1	-1.4	15.8489	-31.6174	YES	YES
NCGC00351156-01	OC(=O)C(F)(F)F.CC1=CC(=CC=C1)C(=O)C2=NON(=O)=C2C(=O)C3=CC(C)=CC=C3	51JZ5PD5L11	Annotated	1	-1.2	7.94328	-52.2085	YES	YES
NCGC00420788-01	O=C(N\N=C1/C(=O)N(CCC2=CC=CC=C2)C3=C1C=CC=C3)C4=CN=CC=C4	U887L9VTVXK	Annotated	1	-1.4	22.3872	-27.5784	YES	YES
NCGC00183786-01	OC(=O)C(F)(F)F.OC1=CC=CC2=C(C=CN=C12)C3=NN=NN3	C9RHUP47N65	Annotated	1	-1.2	3.54813	-27.1178	YES	YES
NCGC00184885-01	OC1=C2N=CC=CC2=C(C=C1)C3=NN=NN3	3U5A4YA8K95	Annotated	1	-1.2	14.1254	-31.2372	YES	YES
NCGC00318954-01	OC(=O)C(F)(F)F.CC1=CC=C(C=C1)S(=O)(=O)NC2=CN=CC=C2C(=O)NC3=NC(=CS3)C4=CC(C)=C(C)C=C4	8SYYMZVUD8G	Annotated	1	-3	35.4813	-60.8728	YES	YES
NCGC00166247-02	Cl-.I-.CCN1C(=CC=CC2=N+(CC)C3=CC=CC=C3C=C2)C=CC4=C1C=CC=C4	B3X7L4G9Y2A	Annotated	1	-2.2	39.8107	-83.5312	YES	YES
NCGC00183555-01	OC(=O)C(F)(F)F.NC(=O)C1CCN(CC1)C2=NC(=CS2)C3=C(N)C=CC=C3	V68SYB1QY8G	Annotated	1	-2.2	39.8107	-77.1533	YES	YES
NCGC00356639-01	OC(=O)C(F)(F)F.OC(=O)C1=CSC(=N1)N2N=C(C(CC3=CC=C(C=C3)C(O)=O)=C2O)C4=CC=CC(=C4)C5=CC=CC=C5	CT5L9PPX4QK	Annotated	1	-2.2	39.8107	-38.6827	YES	YES
NCGC00229542-01	OC(=O)C(F)(F)F.O=C1NC2=C(C=CC=C2)\C1=N\NC(=S)NC3=CC=CC=C3	TUCW5ARHZ1N	Annotated	1	-1.4	10	-26.7056	YES	YES
NCGC00189231-01	OC(=O)C(F)(F)F.CSC(CC1=CC=C(Cl)C=C1)C(=O)NC2=C(C=C(Cl)C=C2)C(O)=O	47A7SUCXGKU	Annotated	1	-2.4	22.3872	-22.6698	YES	YES
NCGC00182904-03	C\C(=C/C1=CC=C2OCOC2=C1)C3NC4=CC=CC5=CC=CC(N3)=C45	A88KF9LX1TG	Annotated	1	-2.4	35.4813	-33.7757	YES	YES
NCGC00183968-01	OC(=O)C(F)(F)F.CC1=CC=C2N=C3SC(=CC3=CC2=C1)C(=O)NCC4=CC=CO4	G5RD79M2PJQ	Annotated	1	-1.4	7.07946	-23.6328	YES	YES
NCGC00479180-01	OC(=O)C(F)(F)F.CC1=CC=C2NC(=O)\C(=C\C(=O)C3=CC=CS3)C2=C1	6DH6LRSVHP2	Annotated	1	-1.4	15.8489	-35.5159	YES	YES
NCGC00241439-01	OC(=O)C(F)(F)F.CCOC1=C(OCC)C=C(CCNC(=O)C2=CC=C(C=C2)N3N=C(C)CC3=O)C=C1	B7D1N59THR1	Annotated	1	-1.2	22.3872	-42.0558	YES	YES
NCGC00187578-01	OC(=O)C(F)(F)F.CC1=CC=C(C=C1C)S(=O)(=O)NC2=NN3C(S2)=NC4=CC=CC=C4C3=O	RPMAVFRL9NX	Annotated	1	-1.4	14.1254	-22.23	YES	YES
NCGC00343874-01	OC(=O)C(F)(F)F.OC1=C(CNC2=CC=C(C=C2)S(=O)(=O)NC3=CC=C(C=C3)N4CCNCC4)C=CC(Br)=C1	2212ARPFZ7T	Annotated	1	-2.2	79.4328	-75.9799	YES	YES
NCGC00162423-04	COC@@H(C@@H1CC2=C(C(=O)C@H1OC@@H3CC@H(OC@@H4CC@H(OC@@H5CC@(O)(CO)C@@H(O)C@H(C)O5)C@@H(O)C@H(C)O4)C@@H(O)C@H(C)O3)C(O)=C6C(C=C(CC@H7CC@H(OC@H8CC@@H(O)C@H(O)C@@H(C)O8)C@@H(O)C@@H(C)O7)C(C)=C6O)=C2)C(=O)C@@H(O)C@@H(C)O	BPGUSM1UF9L	Annotated	1	-2.2	24.1489	-51.477	YES	YES
NCGC00344505-01	Cl.CC@@H(NCC1=CC2=C(N1)C=CC=C2)C3=C4C=CC=CC4=CC=C3	5DYUC2CUAH4	Annotated	9	-2.4	21.5227	-30.518	YES	YES
NCGC00189509-01	OC(=O)C(F)(F)F.COC(=O)C1=CC=C(O)C2=NC=C(C=C12)C3=CC=C(C=C3)C(=O)N4CCNCC4	NWVNPCXD2SG	Annotated	1	-1.2	28.1838	-45.3619	YES	YES
NCGC00253437-01	CC1=CC=C(C)N1C2=C(C=CS2)C(O)=O	2T4XP6NBKFV	Annotated	1	-2.2	44.6684	-59.354	YES	YES
NCGC00189222-02	Cl.CN(C)C@H1CCN(C1)C2=CC=CC(NC3=NN4C(S3)=NC5=C(C=CC=C5)C4=O)=C2	8JQND6LA4Z6	Annotated	5	-2.4, -2.2	32.816	-39.345	YES	YES
NCGC00188535-01	CC(OC(=O)C1=CC=C(C(=C1)N(=O)=O)S(C)(=O)=O)C(=O)NC2C3CC4CC(C3)CC2C4	ZZB2LLMBNM9	Annotated	1	-1.2	1.77828	-30.0942	YES	YES
NCGC00249759-02	CC(C)(O)CCC1=CC=C(OCC2=CC3=CC=CN=C3C(=C2)C4=CC=CC(OC(F)F)=C4)C=C1	288WUU5NPLK	Annotated	4	-2.2	24.1489	-59.0931	YES	YES
NCGC00344545-01	NC@@H(CC1=CC(I)=C(OC2=CC(I)=C(O)C(I)=C2)C=C1)C(O)=O	G3PFDXBT4BU	Annotated	1	-2.2	39.8107	-39.3785	YES	YES
NCGC00091050-09	CC(=O)OHgC1=CC=CC=C1	SDDTYGDTGDF	Annotated	1	-1.2	7.94328	-58.516	YES	YES
NCGC00273554-01	Cl.OC1=C(CNC2=CC=C(C=C2)S(=O)(=O)NC3=NC=CS3)C=CC=C1N(=O)=O	6228WFUM9RA	Annotated	1	-1.4	7.07946	-26.8469	YES	YES
NCGC00188839-01	OC(=O)C(F)(F)F.O=C1CCCC2=C1C(N=C(NC3=NC4=CC=CC=C4O3)N2)C5=CC=NC=C5	ALBVMMQGBZA	Annotated	1	-2.2	28.1838	-43.6322	YES	YES
NCGC00319006-01	OC(=O)C(F)(F)F.COC1=CC=CC(=C1)C2=CSC(NC(=O)C3=CC=NC=C3NS(=O)(=O)C4=CC=C(C)C=C4)=N2	P2AJU2HMM4F	Annotated	2	-2.2	47.3935	-57.6916	YES	YES
NCGC00071855-05	OC(=O)C(F)(F)F.O=C(C1=CC=CS1)C2=NON(=O)=C2C(=O)C3=CC=CS3	WLDSC2UM9PM	Annotated	3	-1.2	11.5526	-47.5638	YES	YES
NCGC00229682-01	OC(=O)C(F)(F)F.CN(CC(=O)NC1=CC=C(C=C1)N2CCOCC2)CC3=C4C=CC=CC4=CC=C3O	87HFSA65Z3U	Annotated	1	-2.2	39.8107	-67.6529	YES	YES
NCGC00273519-01	Cl.OC1=C(CNC2=CC=C(C=C2)S(=O)(=O)NC3=NC=CS3)C=CC(=C1)N(=O)=O	2QL3U5RVDFJ	Annotated	1	-1.4	7.94328	-24.3284	YES	YES
NCGC00273443-01	OC(=O)C(F)(F)F.COC1=CC=C(C=C1)N2N=CC3=C2CCCC3NC(=O)C4=C(Cl)C=CC=C4	68KK2PTSQRT	Annotated	1	-2.4	25.1189	-29.4718	YES	YES
NCGC00168093-01	OC1=CC=CC=C1C(=O)NC2=CC(=O)C@H3OC@H3C2=O	BRHQ6ZD1R5G	Annotated	1	-2.4	31.6228	-29.0712	YES	YES
NCGC00244880-01	OC(=O)C(F)(F)F.CC1=CC(NS(=O)(=O)C2=CC=C(NC(=O)CC3=C4C=CC=CC4=CC=C3)C=C2)=NO1	3QDBXW5PR7V	Annotated	1	-1.4	17.7828	-21.1873	YES	YES
NCGC00343891-01	OC(=O)C(F)(F)F.FC1=CC=C(CC(=O)NC2=CC=C(C=C2)S(=O)(=O)NC3=CC=C(C=C3)C#N)C=C1Cl	B2DH7323CZH	Annotated	1	-1.4	3.98107	-15.0398	YES	YES
NCGC00344941-01	OC(=O)C(F)(F)F.CC1=CC=CC=C1S(=O)(=O)NC2=CN=CC=C2C(=O)NC3=NC(=CS3)C4=CC=CC=C4	1K2S3K38A61	Annotated	1	-2.2	44.6684	-50.7136	YES	YES
NCGC00345083-01	COC@@H1C(CC@H2OC@1(C)N3C4=C(C=CC=C4)C5=C6C(=O)NC(=O)C6=C7C8=C(C=CC=C8)N2C7=C35)N(C)C(=O)C9=CC=CC=C9	DZHUQHURGMS	Annotated	9	-2.2	19.1821	-66.7586	YES	YES
NCGC00163724-03	COC1=NN(CSP(=S)(OC)OC)C(=O)S1	JH7BXC9B9ZV	Annotated	4	-1.2	58.561	-47.3834	YES	YES
NCGC00189276-01	OC(=O)C(F)(F)F.OCC1=CC=C(O1)C2=CC3=C(C=C2)N=CN=C3NCC4=CC=CS4	LXKWTUN3871	Annotated	1	-1.2	25.1189	-56.9012	YES	YES
NCGC00388587-02	Cl.CC1=CC=C(S1)C2=C(F)C=CC(=C2)C3=NN(C4=NC(=CS4)C(O)=O)C(CC5CC5)=C3CC6=CC=C(C(F)=C6)S(N)(=O)=O	SW26CMFTU47	Annotated	1	-1.4	28.1838	-22.5707	YES	YES
NCGC00346551-01	NC1=C2C(=O)N(C3CCC(=O)NC3=O)C(=O)C2=CC=C1	861TNCBZ4QH	Annotated	4	-2.2	21.5227	-43.1116	YES	YES
NCGC00229537-01	OC(=O)C(F)(F)F.FC1=CC(F)=C(NC(=S)N\N=C2/C(=O)NC3=C2C=CC=C3)C(F)=C1	BCPN57SBKVT	Annotated	1	-1.4	12.5893	-30.4697	YES	YES
NCGC00273507-01	OC(=O)C(F)(F)F.COC1=CC=C(C=C1)N2N=CC3=C2CCCC3NC(=O)C4=C(F)C=CC=C4	6GKJR7KR24T	Annotated	1	-2.2	39.8107	-45.2079	YES	YES
NCGC00160537-04	CC(C)OC1=CC(NC(=O)C2=C(C=CC=C2)C(F)(F)F)=CC=C1	PW4NQ6D8VJH	Annotated	1	-2.2	100	-55.7722	YES	YES
NCGC00351157-02	COC1=CC(=CC=C1)C(=O)C2=NON(=O)=C2C(=O)C3=CC(OC)=CC=C3	AT6RBKU3H83	Annotated	3	-1.2, -2.2	22.2472	-52.7162	YES	YES
NCGC00188377-01	OC(=O)C(F)(F)F.OC1=C(C=C(Cl)C2=CC=CN=C12)C(NC(=O)CC3=CC=CC=C3)C4=CC=CO4	N58D9SQF9AR	Annotated	1	-2.2	39.8107	-35.4448	YES	YES
NCGC00244160-01	OC(=O)C(F)(F)F.CC1=CC(NC(=S)N2CCN(CC2)C3=CC4=NSN=C4C=C3)=NC(C)=C1	KMGNPTYYSM5	Annotated	1	-2.1	50.1187	-85.4711	YES	YES
NCGC00094201-01	CC@@H(CC1=CC(O)=C(O)C=C1)C@H(C)CC2=CC=C(O)C(O)=C2	NP32D59J1KK	Annotated	4	-2.4	27.0955	-31.5508	YES	YES
NCGC00015870-27	O.O.OC1=CC2=C(C(O)=C1)C(=O)C(O)=C(O2)C3=CC(O)=C(O)C=C3	5H9JB5HDL4V	Annotated	2	-1.2, -2.2	42.209	-30.1744	YES	YES
NCGC00351168-02	O=C(C1=NON(=O)=C1C(=O)C2=CC=CC=C2)C3=CC=CC=C3	CQ178GC6TL8	Annotated	1	-1.2	25.1189	-49.1423	YES	YES
NCGC00241655-01	CCN1C2=CC(=CC=C2S(=O)C3=C(C=CC=C3)C1=O)C(=O)NC4=NC=C(C)S4	SL68RZBPQ4W	Annotated	1	-2.4	39.8107	-23.123	YES	YES
NCGC00262411-01	OC(=O)C(F)(F)F.NS(=O)(=O)C1=CC=C(NC2=NC(=CS2)C3=CC=CC=C3)C=C1	XULC2NSF4XY	Annotated	1	-2.2	50.1187	-57.9143	YES	YES
NCGC00247743-01	OC(=O)C(F)(F)F.CN(C)CCCCCCNC(=O)C1=CC=CC(=C1)C2=CC3=CC=CN=C3C(O)=C2	YQ5NSNFLXDL	Annotated	1	-1.2	22.3872	-33.2314	YES	YES
NCGC00241051-01	OC(=O)C(F)(F)F.CCOC(=O)C1=CC=C(O)C2=NC=C(C=C12)N3CCC(CC3)C(N)=N	6HJHFTN5Q4W	Annotated	1	-1.1	31.6228	-92.6703	YES	YES
NCGC00343524-02	OC(=O)C(F)(F)F.CC1=CC=C(C=C1)S(=O)(=O)NC2=CN=CC=C2C(=O)NC3=NC(=CS3)C4=CC(C)=CC=C4	PMFJL1SKQB3	Annotated	1	-2.2	35.4813	-39.8267	YES	YES
NCGC00188745-01	OC(=O)C(F)(F)F.CN(C)C1=CC2=CC=CC(O)=C2N=C1	Z8D2WHHK4US	Annotated	1	-2.2	44.6684	-52.6146	YES	YES
NCGC00263145-01	OC1=NN=C(SC2=NC=C(S2)N(=O)=O)N1C3=CC4=C(OCCO4)C=C3	XDC7HWPUATG	Annotated	9	-2.2	21.5227	-40.3485	YES	YES
NCGC00164547-06	COC1=C(CC2=CN(C)C3=C2C=C(NC(=O)OC4CCCC4)C=C3)C=CC(=C1)C(=O)NS(=O)(=O)C5=C(C)C=CC=C5	GJP6QPJ6L15	Annotated	1	-2.4	35.4813	-38.2078	YES	YES
NCGC00273965-01	Cl.OC1=C(CNC2=CC=C(C=C2)S(=O)(=O)NC3=NC=CS3)C=C(Cl)C=C1Br	X3A4CRK7F2J	Annotated	1	-1.4	11.2202	-33.387	YES	YES
NCGC00229543-01	OC(=O)C(F)(F)F.O=C1NC2=C(C=CC=C2)\C1=N\NC(=S)NCC3=CC=CC=C3	2P9S5RFARTU	Annotated	1	-1.4	7.94328	-23.6466	YES	YES
NCGC00318981-01	OC(=O)C(F)(F)F.CC1=CC=C(C=C1)S(=O)(=O)NC2=CN=CC=C2C(=O)NC3=NC(=CS3)C4=CC=C(Cl)C=C4	3W4R8YZUW9S	Annotated	1	-1.2	31.6228	-34.5045	YES	YES
NCGC00181216-01	O=C(NNC(=O)C1=NC2=CC=CC=C2N1)OCC3=CC=CC=C3	8T8X9G4W2ZN	Annotated	1	-2.4	22.3872	-23.5679	YES	YES
NCGC00343826-01	OC(=O)C(F)(F)F.FC1=CC=C(CC(=O)NC2=CC=C(C=C2)S(=O)(=O)NC3=NC=C(S3)C#N)C=C1Cl	BG1NPGKN7VH	Annotated	1	-1.2	2.81838	-29.3745	YES	YES
NCGC00253893-01	OC(=O)C(F)(F)F.CC(C)C1=C(C=CC=C1)C2=NC=C(C)C(NCC3=CC=C(C=C3)C4=CN=C(F)C=C4)=N2	49ZRPSAM16U	Annotated	1	-2.4	50.1187	-52.3158	YES	YES
NCGC00188341-01	OC(=O)C(F)(F)F.CSC1=CC2=C(S1)C3=C(N2C)C(=O)N(CC4=CC=CC(N)=C4)N=C3	7PZBVXYCNF8	Annotated	1	-1.2	19.9526	-64.9036	YES	YES
NCGC00163468-05	COC@12C@H3NC@H3CN1C4=C(C@H2COC(N)=O)C(=O)C(N)=C(C)C4=O	B3VD665FPK7	Annotated	1	-1.2	25.1189	-37.8964	YES	YES
NCGC00181776-02	S=C(SSC(=S)N1CCCCC1)N2CCCCC2	JCA91VTL5Y9	Annotated	1	-1.2	28.1838	-64.208	YES	YES
NCGC00229619-01	OC(=O)C(F)(F)F.OC(=O)C1=CC=C(O1)C2=CC3=C(C=C2)N=CN=C3N4CCOCC4	MANC9FBCCYB	Annotated	1	-1.4	3.98107	-16.2576	YES	YES
NCGC00238707-01	OC(=O)C(F)(F)F.CC1=CC=C(OCCN2C(CCNC(=O)C3=CSC=C3)=NC4=CC=CC=C24)C=C1	3HYRQQ38C8K	Annotated	1	-1.4	11.2202	-22.4271	YES	YES
NCGC00386995-02	OC(=O)C(F)(F)F.CCC(C)CN1C(O-)=CC2=NN(C(=O)C2=C1C)C3=NC4=C(S3)C=CC=C4	R1WNVTZ9AFM	Annotated	2	-2.4, -1.2	25.1189	-57.222	YES	YES
NCGC00344909-01	OC(=O)C(F)(F)F.CCC1=CC=C(C=C1)S(=O)(=O)NC2=CN=CC=C2C(=O)NC3=NC(=CS3)C4=CC=CC=C4	YJ5P2L3QCXD	Annotated	1	-2.2	79.4328	-57.4439	YES	YES
NCGC00356638-01	OC(=O)C(F)(F)F.NC(=O)C1=CC=C(CC2=C(O)N(N=C2C3=CC=CC(=C3)C4=CC=CC=C4)C5=NC(=CS5)C(O)=O)C=C1	CD9TU52JUR6	Annotated	1	-2.2	56.2341	-59.066	YES	YES
NCGC00249897-01	CC1=C2OHgC2=C(C=C1)N(=O)=O	TAFMTUBFPGJ	Annotated	1	-1.4	3.54813	-48.5348	YES	YES
NCGC00091195-08	OC1=C(Cl)C=C(Cl)C(Cl)=C1CC2=C(O)C(Cl)=CC(Cl)=C2Cl	KVT2W5PDS54	Annotated	1	-2.2	50.1187	-59.1862	YES	YES
NCGC00041785-02	OC(=O)C(F)(F)F.CCOC(=O)C1=C(NC(=O)CSC2=NN=NN2C3=CC=CC=C3)SC=C1C4=CC=C(C)O4	RSUKKJVGPQD	Annotated	1	-1.2	28.1838	-57.7347	YES	YES
NCGC00356066-02	OC(=O)C(F)(F)F.CN1C=CC(C=C1)=NC2=CC=C(NC(=O)C3=C(C=C(C=C3)\N=C4/C=CN(C)C5=C4C=C(C=C5)N(=O)=O)N(=O)=O)C=C2	6D9JP35QF83	Annotated	1	-2.2	39.8107	-64.6005	YES	YES
NCGC00381623-01	OC(=O)C(F)(F)F.NS(=O)(=O)C1=CC=C(CC2=C(C3CC3)N(N=C2C4=CC(C5=CC=C(F)C=C5)=C(F)C=C4)C6=NC(=CS6)C(O)=O)C=C1F	7392A19FV7Y	Annotated	1	-2.4	39.8107	-25.1017	YES	YES
NCGC00248354-02	OC(=O)C(F)(F)F.CCOC(=O)C1=NN=C(NS(=O)(=O)C2=CC=C(NC(=O)CC3=CC(Cl)=C(Cl)C=C3)C=C2)S1	NJR59HPFY1A	Annotated	2	-1.4, -2.4	31.354	-27.9931	YES	YES
NCGC00159406-07	NCC@H(O)C1=CC=C(O)C(O)=C1	NMBUJXR3LMF	Annotated	2	-1.4, -2.4	21.2804	-17.6694	YES	YES
NCGC00351166-01	OC(=O)C(F)(F)F.CC1=CC=CC=C1C(=O)C2=NON(=O)=C2C(=O)C3=C(C)C=CC=C3	QKZ4GRMHZQD	Annotated	1	-2.4	31.6228	-18.6769	YES	YES
NCGC00184832-01	OC(=O)C(F)(F)F.CC(C)N1CCC2=C(C1)SC(NC(C)=O)=C2C3=NC4=C(O3)C=CC=C4	37HGHB4C4C3	Annotated	1	-2.2	50.1187	-77.6498	YES	YES
NCGC00343897-01	OC(=O)C(F)(F)F.CC1=CC=C(C=C1)S(=O)(=O)NC2=CN=CC=C2C(=O)NC3=NC4=C(S3)C=CC=C4	4Y612WVQAQP	Annotated	1	-1.2	31.6228	-43.559	YES	YES
NCGC00242659-02	OC(=O)C(F)(F)F.ClC1=CNN=C1C2NC(NC3=NC4=C(O3)C=CC=C4)=NC5=C2C(=O)CCC5	U61HNP8SFRL	Annotated	1	-2.4	31.6228	-31.1449	YES	YES
NCGC00094087-05	NC(=O)C1=C(O)N(C=N1)C@@H2OC@H(CO)C@@H(O)C@H2O	QX39HV6YR96	Annotated	1	-1.2	19.9526	-52.3007	YES	YES
NCGC00183413-01	OC(=O)C(F)(F)F.C=CCNC1=C(N=C(O1)C2=CC=C(C=C2)C3=CC=CC=C3)C#N	S9Z9HH4XJ9J	Annotated	1	-1.4	10	-27.9885	YES	YES
NCGC00262989-01	OC(=O)C(F)(F)F.CC1=CC=C(C=C1)S(=O)(=O)NC2=CC=C(Br)C=C2C(=O)NC3=NC(=CS3)C4=CC=CC=C4	FXJASWT893Z	Annotated	1	-2.4	19.9526	-26.2719	YES	YES
NCGC00244861-01	OC(=O)C(F)(F)F.COC1=C(C)C=C(CC(=O)NC2=CC=C(C=C2)S(=O)(=O)NC3=NOC(C)=C3)C=C1	1DUQMQJC3YY	Annotated	1	-1.4	11.2202	-18.6883	YES	YES
NCGC00018274-05	CC(=O)OC1=CC(=CC2=C1C(=O)C3=C(OC(C)=O)C=CC=C3C2=O)C(O)=O	MMW3VBRVD7W	Annotated	1	-2.4	39.8107	-39.2022	YES	YES
NCGC00356464-01	OC(=O)C(F)(F)F.NS(=O)(=O)C1=CC=C(CC2=C(O)N(N=C2C3=CC=CC(=C3)C4=CC=CC=C4F)C5=NC(=CS5)C(O)=O)C=C1	PJB5QHQQKA4	Annotated	1	-2.2	79.4328	-63.4466	YES	YES
NCGC00351618-01	OC(=O)C(F)(F)F.CC1=C(N=C(NC(=O)CC2=CC=C(OCCOCCOCCN)C=C2)S1)C3=CC=C4N(CCC4=C3)C(=O)C5=CC=CC=C5C	3KDMTM9FCZF	Annotated	1	-1.4	17.7828	-25.0927	YES	YES
NCGC00016344-07	NC1=CC(C(O)=O)=C(O)C=C1	6T74N8SUDC8	Annotated	1	-2.2	50.1187	-58.2666	YES	YES
NCGC00344938-01	OC(=O)C(F)(F)F.O=C(NC1=NC(=CS1)C2=CC=CC=C2)C3=CC=NC=C3NS(=O)(=O)C4=CC=CC5=C4N=CC=C5	JPXQLKQUTB8	Annotated	1	-2.2	39.8107	-55.993	YES	YES
NCGC00488265-02	OC(=O)C(F)(F)F.CNC1=NC2=C(S1)C(CC(=O)N2)C3=C(Cl)C=CC=C3F	5XGAR3NGFG8	Annotated	1	-2.2	56.2341	-65.1846	YES	YES
NCGC00096056-02	O.CC(O)C(O)=O.CCOC1=CC2=C(C=C1)N=C3C=C(N)C=CC3=C2N	AVRXAZ85363	Annotated	1	-2.1	44.6684	-128.829	YES	YES
NCGC00160664-03	OC1=C2N=CC=CC2=C(C=C1)N(=O)=O	QJCUW38Y1UH	Annotated	1	-1.4	31.6228	-25.1121	YES	YES
NCGC00488256-02	OC(=O)C(F)(F)F.ClC1=CC=CC=C1C2CC(=O)NC3=C2SC(=N3)N4CCOCC4	XQR1VQLFAQR	Annotated	1	-2.2	79.4328	-72.4412	YES	YES
NCGC00345032-01	OC(=O)C(F)(F)F.O=C(NC1=NC(=CS1)C2=CC=CC=C2)C3=CC=NC=C3NS(=O)(=O)C4=CC=CS4	1DR2CAPN76L	Annotated	1	-2.2	39.8107	-58.5874	YES	YES
NCGC00163939-02	OC(CC(C1=CC=CC=C1)C2=C(O)C3=C(OC2=O)C=CC=C3)C4=CC=C(C=C4)C5=CC=C(Br)C=C5	98L226UWL4U	Annotated	1	-2.2	79.4328	-58.2486	YES	YES
NCGC00229526-01	OC(=O)C(F)(F)F.CN(C)C1=CC=C(NC(=S)N\N=C2/C(=O)NC3=C2C=CC=C3)C=C1	579VMAZ1FAC	Annotated	1	-1.2	3.54813	-38.1724	YES	YES
NCGC00262926-01	Cl.NC1=C(S)C=CC(=C1)C(F)(F)F	CZH69X2YXXN	Annotated	1	-1.1	28.1838	-84.4177	YES	YES
NCGC00247728-01	CN(C)CCC1=CNC2=C1C(O)=CC=C2	KZRM11KQTZK	Annotated	1	-2.3	28.1838	-104.982	YES	YES
NCGC00389082-01	CC1=CC=C(O1)C2=C(F)C=CC(=C2)C3=NN(C4=NC(=CS4)C(O)=O)C(CC5CC5)=C3CC6=CC=C(C(F)=C6)S(N)(=O)=O	S6P3QDDMGQK	Annotated	1	-2.4	22.3872	-39.9307	YES	YES
NCGC00159508-05	Na+.O-C(=O)C1=C(C(Cl)=C(Cl)C(Cl)=C1Cl)C2=C3C=C(I)C(=O)C(I)=C3OC4=C2C=C(I)C(O-)=C4I	3M2R1VXM32C	Annotated	4	-2.4	13.5799	-26.1602	YES	YES
NCGC00188536-01	CCC(OC(=O)C1=CC=C(C(=C1)N(=O)=O)S(C)(=O)=O)C(=O)NC2C3CC4CC(C3)CC2C4	U6M37PGFNP8	Annotated	1	-1.4	1.41254	-27.1426	YES	YES
NCGC00016000-10	CCN(CC)C(=S)SSC(=S)N(CC)CC	MHVYSBWJLQV	Annotated	6	-1.2, -3.0, -2.2	35.8237	-66.5514	YES	YES
NCGC00390406-01	NaOC(=O)CCNC1=NC(=NC(=C1)N2CCC3=CC=CC=C3CC2)C4=CC=CC=N4	VKNMXC1RGTH	Annotated	5	-2.4	26.3213	-27.8866	YES	YES
NCGC00373120-01	BrC1=CC=CC(=C1)N2C(=O)C=CC2=O	9MTA8HU1KWR	Annotated	1	-1.2	7.07946	-54.1512	YES	YES
NCGC00244112-01	OC(=O)C(F)(F)F.CCC1=CC=C(NC(=O)C(=O)NNC(=O)C2=CC=CS2)C=C1	YJD6YZCS6BC	Annotated	1	-1.4	3.16228	-21.7575	YES	YES
NCGC00091278-03	NC1=CC(=C(N)C=C1)N(=O)=O	6KXYCVFYAZY	Annotated	4	-1.2, -2.2	34.9891	-59.4328	YES	YES
NCGC00420797-01	ClC1=CC=CC=C1SC2C(=O)CC@@(NC2=O)(C3=CSC=C3)C4=CC=C(C=C4)N5CCOCC5	AU9H7GS7837	Annotated	2	-1.4, -2.4	26.057	-34.015	YES	YES
NCGC00262511-01	OC(=O)C(F)(F)F.CNC1=C(N=C(O1)C2=CNC3=C2C=CC=C3)C#N	6ZZSFCW1KZP	Annotated	1	-1.4	15.8489	-18.8305	YES	YES
NCGC00357425-01	OC(=O)C(F)(F)F.O=C(NC1=CC(=O)C2=C(C=CC=C2)C1=O)C3=CC=CC=C3	LWXUAZGYZZ3	Annotated	1	-1.1	25.1189	-92.1563	YES	YES
NCGC00241510-01	OC(=O)C(F)(F)F.CC1=CC(NC2=C(NC3=NN=C(S3)C4=CC=NC=C4)C(=O)C2=O)=CC=C1Cl	R6AVXFH7LYX	Annotated	1	-2.4	39.8107	-35.3661	YES	YES
NCGC00189281-01	OC(=O)C(F)(F)F.BrC1=NC=CC=C1C2N=C(NC3=NC4=CC=CC=C4O3)NC5=C2C(=O)CCC5	JWXRCPC733D	Annotated	1	-2.4	25.1189	-25.6172	YES	YES
NCGC00161703-02	COC1=CC=CC2=C1C(NN3C(=O)C=C(C)C3=O)=NC(=N2)C4=CC=CS4	WD8RB1Q7TF3	Annotated	1	-1.4	3.04016	-24.1422	YES	YES
NCGC00344892-01	OC(=O)C(F)(F)F.ClC1=CC=C(C=C1)S(=O)(=O)NC2=CN=CC=C2C(=O)NC3=NC(=CS3)C4=CC=CC=C4	2V5FX219P5N	Annotated	2	-2.4, -2.2	53.1764	-48.0077	YES	YES
NCGC00016507-05	Br-.CCCCCCCCCCCCCCCCN+(C)(C)CCN(CC1=CC=C(OC)C=C1)C2=NC=CC=N2	HN7Q2LKFZPZ	Annotated	1	-2.2	79.4328	-70.8837	YES	YES
NCGC00188040-01	OC(=O)C(F)(F)F.CC(C)C1=NC(NC2=NC3=C(O2)C=CC=C3)=NC4=C1CCCC4	TDSF4G73349	Annotated	1	-1.4	6.30957	-19.3039	YES	YES
NCGC00343736-01	OC(=O)C(F)(F)F.CC1=CC=C(C=C1)S(=O)(=O)NC2=CN=CC=C2C(=O)NC3=NC(=CS3)C4=NC5=C(S4)C=CC=C5	5DQP7QZK93T	Annotated	1	-1.2	28.1838	-51.4409	YES	YES
NCGC00346527-01	CC1=NC(C(=O)NCC(O)=O)=C(O)C2=C1C=C(OC3=CC=CC=C3)C=C2	DFD88SWGQL2	Annotated	5	-2.4	38.5358	-24.2018	YES	YES
NCGC00188372-01	CC1=CC=C(C=C1)C(=O)NC(C2=CC=CO2)C3=C(O)C4=NC=CC=C4C(Cl)=C3	11AARJ713HM	Annotated	1	-1.4	31.6228	-23.2166	YES	YES
NCGC00238383-01	OC(=O)C(F)(F)F.OCC1=CC=C(O1)C2=CC3=C(C=C2)N=CN=C3NCC4=NC=CS4	LH8WGH7G2JQ	Annotated	1	-2.2	39.8107	-70.3659	YES	YES
NCGC00015959-09	Cl-.CN+1=CC2=C3OCOC3=CC=C2C4=C1C5=C(C=C4)C=C6OCOC6=C5	6UXQ9RD3J3S	Annotated	1	-1.1	14.1254	-124.318	YES	YES
NCGC00183783-01	OC(=O)C(F)(F)F.NC(=O)C1=C2C=CC=C(O)C2=NC=C1	7BJ56ZHZJRF	Annotated	1	-1.2	19.9526	-40.3736	YES	YES
NCGC00187579-01	OC(=O)C(F)(F)F.O=C1N2N=C(NS(=O)(=O)C3=CC=C4CCCC4=C3)SC2=NC5=CC=CC=C15	HDLNJR9VP2M	Annotated	1	-1.4	2.81838	-31.625	YES	YES
NCGC00345031-01	OC(=O)C(F)(F)F.O=C(NC1=NC(=CS1)C2=CC=CC=C2)C3=CC=NC=C3NS(=O)(=O)C4=CC5=C(C=CC=C5)C=C4	HGJKTU33ZWH	Annotated	1	-2.2	39.8107	-53.4567	YES	YES
NCGC00186454-01	OC(=O)C(F)(F)F.CN1CCN(CC1)C2=CC=C(NC3=NN4C(S3)=NC5=CC=CC=C5C4=O)C=C2	WHRQXNXMF9D	Annotated	1	-1.4	12.5893	-32.0022	YES	YES
NCGC00229725-01	OC(=O)C(F)(F)F.O=C1CCCC2=C1C(N=C(NC3=NC4=CC=CC=C4O3)N2)C5=CC=NN5	55CXW8KU5F9	Annotated	1	-2.2	25.1189	-32.4632	YES	YES
NCGC00318956-01	OC(=O)C(F)(F)F.CC1=CC=C(C=C1)S(=O)(=O)NC2=CN=CC=C2C(=O)NC3=NC(=CS3)C4=CC(Cl)=CC=C4	PQRCJ8YMCXG	Annotated	1	-1.4	12.5893	-31.5441	YES	YES
NCGC00344943-02	OC(=O)C(F)(F)F.ClC1=CC=CC=C1S(=O)(=O)NC2=CN=CC=C2C(=O)NC3=NC(=CS3)C4=CC=CC=C4	1HNMJ7KRBJK	Annotated	2	-2.4, -2.2	64.7758	-49.7521	YES	YES
NCGC00343837-01	OC(=O)C(F)(F)F.CC1=CC=C(C=C1)S(=O)(=O)NC2=CN=CC=C2C(=O)NC3=CC=C(C=C3)C4=NN=NN4	673JL151WY3	Annotated	1	-2.4	31.6228	-24.2787	YES	YES
NCGC00183806-01	OC(=O)C(F)(F)F.OC1=CC(=CC2=CC=CN=C12)C3=CC=C(C=C3)C(=O)N4CCNCC4	R9T658WL14Y	Annotated	1	-2.2	39.8107	-39.7978	YES	YES
NCGC00017236-08	OC1=CC2=C(C(=O)C=C(O2)C3=CC=CC=C3)C(O)=C1O	V274JTAMJ39	Annotated	1	-2.4	34.1112	-30.0297	YES	YES
NCGC00241657-01	CCN1C2=CC(=CC=C2S(=O)C3=C(C=CC=C3)C1=O)C(=O)NCC4=CC=CC(F)=C4	73FND1U1LHJ	Annotated	1	-2.2	39.8107	-70.0977	YES	YES
NCGC00168043-01	COC1=C(C=CC=C1O)C@H(O)C2CCN(CCC3=CC=C(F)C=C3)CC2	LFNHNWZ4QVZ	Annotated	2	-2.2	50.1187	-52.6265	YES	YES
NCGC00163318-03	CC1=CC=C(C=C1NC(=O)C2=CC(NC(=O)NC3=CC(=CC=C3)C(=O)NC4=C(C)C=CC(=C4)C(=O)NC5=CC=C(C6=CC(=CC(=C56)S(O)(=O)=O)S(O)(=O)=O)S(O)(=O)=O)=CC=C2)C(=O)NC7=CC=C(C8=C7C(=CC(=C8)S(O)(=O)=O)S(O)(=O)=O)S(O)(=O)=O	8N6NYS2WJS8	Annotated	5	-1.4	0.702445	-21.9735	YES	YES
NCGC00262992-01	OC(=O)C(F)(F)F.CC1=CC=C(C=C1)S(=O)(=O)NC2=CC(=CC=C2C(=O)NC3=NC(=CS3)C4=CC=CC=C4)N(=O)=O	2UVDM66Q3VS	Annotated	1	-2.4	10	-34.0175	YES	YES
NCGC00091057-06	COC1=C(O)C=CC(=C1)C@H2OC3=C(OC@@H2CO)C=CC(=C3)C@H4OC5=C(C(=O)C@@H4O)C(O)=CC(O)=C5	WHUCPDU9DXY	Annotated	2	-2.2	28.502	-74.3258	YES	YES
NCGC00241055-01	OC(=O)C(F)(F)F.NC(=O)C1=CC(=CC=C1)C2=CN=C3C(O)=CC=C(C(O)=O)C3=C2	NZSP7CL5DL8	Annotated	1	-2.4	31.6228	-35.0803	YES	YES
NCGC00229623-01	OC(=O)C(F)(F)F.CC1=CSC(CNC2=NC=NC3=C2C=C(C=C3)C4=CC=C(CO)O4)=N1	YWRRWUV149B	Annotated	1	-2.2	79.4328	-59.6025	YES	YES
NCGC00181234-01	CC(C)(C)OC(=O)CC(=O)NNC(=O)C1=NC2=CC=CC=C2N1	TT61M2HGUGF	Annotated	1	-2.4	39.8107	-36.9646	YES	YES
NCGC00248349-02	OC(=O)C(F)(F)F.ClC1=C(Cl)C=C(CC(=O)NC2=CC=C(C=C2)S(=O)(=O)NC3=NN=CS3)C=C1	3RWRGJY5UQC	Annotated	1	-1.4	11.2202	-24.1326	YES	YES
NCGC00248455-01	OC(=O)C(F)(F)F.ON(=O)=C1C=CC(=O)C(C=NNC(=O)CN(C2=CC(Br)=CC=C2)S(=O)(=O)C3=CC=CC=C3)=C1	3K4113UZYKX	Annotated	1	-2.2	17.7828	-62.0153	YES	YES
NCGC00229524-01	OC(=O)C(F)(F)F.O=C1NC2=C(C=CC=C2)\C1=N\NC(=S)NC3=CC=C(OC4=CC=CC=C4)C=C3	1SU26DK6WVX	Annotated	1	-1.4	2.81838	-24.7965	YES	YES
NCGC00244858-03	OC(=O)C(F)(F)F.ClC1=CC=C(CC(=O)NC2=CC=C(C=C2)S(=O)(=O)NC3=NOC=C3)C=C1Cl	3N8N7HXSRYY	Annotated	1	-1.4	3.16228	-27.0608	YES	YES
NCGC00186047-02	OC1=CC=C2C=CC=CC2=C1SSC3=C4C=CC=CC4=CC=C3O	76Q3BCMSC4U	Annotated	5	-1.4	10.3149	-21.0419	YES	YES
NCGC00248362-01	OC(=O)C(F)(F)F.OC(=O)C1=CC=CC(NS(=O)(=O)C2=CC=C(NC(=O)CC3=CC=C(Cl)C(Cl)=C3)C=C2)=C1	7QUXJP6LVP2	Annotated	1	-1.4	12.5893	-19.9106	YES	YES
NCGC00188039-01	OC(=O)C(F)(F)F.CC1CCC2(C1)N=C(NC3=NC4=C(O3)C=CC=C4)NC5=C2C(=O)CCC5	C3BRLGJ5VCK	Annotated	1	-2.4	31.6228	-24.6035	YES	YES
NCGC00168371-01	O=CC1=N(=O)ON=C1C2=CC=CC=C2	MTSZSHW81H1	Annotated	1	-2.2	50.1187	-72.8781	YES	YES
NCGC00263208-01	CC(C)C1=CC=CC=C1CC2=CC(C(=O)NC3=CC=C(C=C3)S(=O)(=O)C4=C(C=CC=C4)C(C)(C)C)=C(O)C(O)=C2O	NCWHHFNLMQN	Annotated	4	-2.4	15.2369	-27.335	YES	YES
NCGC00262908-01	ClC1=CC2=C(C=C1)C(=O)NS2	PWLVHH21PFP	Annotated	1	-1.2	3.54813	-67.9942	YES	YES
NCGC00273962-01	OC(=O)C(F)(F)F.NC1=CC(O)=C(CNC2=CC=C(C=C2)S(=O)(=O)NC3=NC=CS3)C=C1	JX23P61VFU5	Annotated	1	-2.4	39.8107	-28.5661	YES	YES
NCGC00346734-01	OCC1OC(OC2=C(O)C=C3N(\C=C\C4=CC(=NC(C4)C(O)=O)C(O)=O)C(CC3=C2)C(O)=O)C(O)C(O)C1O	PKT52VBFZZM	Annotated	4	-2.4	24.1489	-24.849	YES	YES
NCGC00263702-01	OC(=O)C(F)(F)F.CC1=CC=C(C=C1)S(=O)(=O)NC2=CC3=C(OCO3)C=C2C(=O)NC4=NC(=CS4)C5=CC=CC=C5	VLZGHFX4GAT	Annotated	1	-2.2	39.8107	-40.1333	YES	YES
NCGC00015040-05	OC(=O)C1=CC(C=CC1=O)=C(C2=CC(C(O)=O)=C(O)C=C2)C3=CC(C(O)=O)=C(O)C=C3	2N56J57D75T	LOPAC	1	-1.2	3.16228	-32.7154	YES	YES
NCGC00024961-03	Na+.NS(=O)(=O)C1=CC=CC2=C1C(=CC3=C2N=C(O-)C(O-)=N3)N(=O)=O	7A3CA47UZZ6	LOPAC	1	-1.2	5.01187	-45.7868	YES	YES
NCGC00162294-03	Na+.CC1=C(O)C(C=O)=C(COP(O-)(O-)=O)C(=N1)\N=N/C2=CC3=C(C=C(C=C3S(O-)(=O)=O)N(=O)=O)C(=C2)S(O-)(=O)=O	9BC7XQQNR76	LOPAC	1	-1.2	7.94328	-63.8307	YES	YES
NCGC00167848-02	O=N(=O)C1=CC2=C(C=CS2(=O)=O)C=C1	FTPKWV3HZ3G	LOPAC	1	-1.4	0.707946	-36.7	YES	YES
NCGC00015385-15	OCCN(CCO)C1=NC2=C(N=C(N=C2C(=N1)N3CCCCC3)N(CCO)CCO)N4CCCCC4	JS2PJKN3G7H	LOPAC	2	-1.1	12.6728	-172.348	YES	YES
NCGC00261492-01	OC1=CC=C2NC3=C(C2=C1)C4=C(C(=O)NC4=O)C(=C3)C5=CC=CC=C5	KHB516UV8BJ	LOPAC	1	-1.2	0.794328	-41.4507	YES	YES
NCGC00162329-02	Na+.NC1=C(C=C(NC2=CC(=C(NC3=NC(NC4=CC=C(C=C4)S(O-)(=O)=O)=NC(Cl)=N3)C=C2)S(O-)(=O)=O)C5=C1C(=O)C6=CC=CC=C6C5=O)S(O-)(=O)=O	RTQZNGJTFAJ	LOPAC	1	-1.2	1.41254	-64.2799	YES	YES
NCGC00015420-08	CC1=CC2=C(C(O)=C1)C(=O)C3=C(C=C(O)C=C3O)C2=O	PU3W4RS2FFW	LOPAC	1	-1.2	10	-30.8524	YES	NO
NCGC00015035-07	NC1=C2C=CC=C3C(=O)NC(=O)C(C=C1)=C23	B7MKZ3JZFQB	LOPAC	1	-1.2	2.51189	-70.0431	YES	NO
NCGC00261166-01	OC1=CC=C(NC2=C(C(=O)NC2=O)C3=C(C=CC=C3)N(=O)=O)C=C1Cl	XS551BHW4B5	LOPAC	1	-2.2	28.1838	-70.7843	YES	NO
NCGC00015319-06	O=C1NC2=CC(=C(C=C2NC1=O)N(=O)=O)N(=O)=O	CX11DPLDHQZ	LOPAC	1	-2.2	31.6228	-47.6702	YES	NO
NCGC00093872-03	CCCCC@1(CC2=CC(OCC(O)=O)=C(Cl)C(Cl)=C2C1=O)C3CCCC3	CG6SADZJW4F	LOPAC	1	-2.2	44.6684	-41.0355	YES	NO
NCGC00260705-01	CN(CC1=NC2=C(N)N=C(N)N=C2N=C1)C3=CC=C(C=C3)C(=O)NC@@H(CCC(O)=O)C(O)=O	QBV8XHMK66H	LOPAC	1	-2.2	44.6684	-58.1459	YES	NO
NCGC00015965-05	OC(=O)C1=C(NC2=CC(OCC3=CC=C4C=CC=CC4=N3)=CC=C2)C=CC=C1	GLAM8XKCK23	LOPAC	1	-2.2	50.1187	-41.6447	YES	NO
NCGC00261190-01	FC1(F)OC2=C(O1)C=C(C=C2)\C=C3/SC(=O)NC3=O	FP7QFYWUNWL	LOPAC	1	-1.2	17.7828	-32.946	YES	NO
NCGC00024928-12	OC(=O)CC(O)(CC(O)=O)C(O)=O.CC\C(=C(/C1=CC=CC=C1)C2=CC=C(OCCN(C)C)C=C2)C3=CC=CC=C3	77JH4M1LBUV	LOPAC	3	-2.4, -2.2	59.8901	-58.875	YES	NO
NCGC00015217-05	COC1=CC2=C(C=C1)N(CC3=CC=C(Cl)C=C3)C(C)=C2CC(O)=O	VVHQXMH8BQS	LOPAC	1	-2.2	39.8107	-44.0427	YES	NO
NCGC00186017-01	OC1=CC=C(CCNC2=CC=C(NCCC3=CC=C(O)C=C3)C4=C2C(=O)C5=CC=CC=C5C4=O)C=C1	75C4MZ2FNXF	LOPAC	1	-2.2	31.6228	-32.0793	YES	NO
NCGC00094391-03	CC@H(O)C(=O)C1=NC2=C(NC1)N=C(N)NC2=O	ZRXBM3KK3N3	LOPAC	1	-2.2	35.4813	-40.3309	YES	NO
NCGC00261745-01	O.Cl.Cl.CCN(CC)CCOC1=CC=C(NC2=NC3=C(C=N2)C=C(C(=O)N3C)C4=C(Cl)C=CC=C4Cl)C=C1	U4VBS5WZ12U	LOPAC	1	-2.2	50.1187	-36.1485	YES	NO
NCGC00015727-06	OC(=O)\C=C/C(O)=O.CN1CC(C2=CC=CC=C2)C3=CC=CC(N)=C3C1	YWSYRH8Q6RQ	LOPAC	1	-2.2	50.1187	-62.4808	YES	NO
NCGC00023217-06	Na+.CC1=CC=C(Cl)C(NC2=CC=CC=C2C(O-)=O)=C1Cl	X1LV7RPNTPW	LOPAC	1	-2.2	44.6684	-57.446	YES	NO
NCGC00015874-08	Cl.CCN(CC)CCCC(C)NC1=C2C=C(OC)C=CC2=NC3=C1C=CC(Cl)=C3	YNSU28DY3AB	LOPAC	3	-2.1	24.6296	-120.097	YES	NO
NCGC00014925-07	CCC@@1(O)C(=O)OCC2=C1C=C3N(CC4=CC5=C(C=CC(O)=C5CN(C)C)N=C34)C2=O	ND9GPZUYHM1	LOPAC	4	-2.1, -1.1	24.5202	-146.658	YES	NO
NCGC00261158-01	O=C1C2=CC=CC=C2C3=NNC4=CC=CC1=C34	TQUK7CLC1TA	LOPAC	1	-1.2	14.1254	-51.7143	YES	NO
NCGC00015503-06	NC(CC1=C(O)C=C(O)C(O)=C1)C(O)=O	FLXWC88MUCY	LOPAC	1	-2.1	35.4813	-97.2764	YES	NO
NCGC00260960-01	COC1=C(C=C(Br)C=C1)S(=O)(=O)NC(=O)\C=C\C2=C(CC3=CC4=C(C=CC=C4)C=C3)C=CC=C2	2QSMDU9WYY3	LOPAC	1	-2.2	22.3872	-49.6289	YES	NO
NCGC00015038-09	NC1=NC2=NC=C(CNC3=CC=C(C=C3)C(=O)NC(CCC(O)=O)C(O)=O)N=C2C(N)=N1	JWP5L1JVN2X	LOPAC	1	-2.2	39.8107	-48.6453	YES	NO
NCGC00015372-04	CN(N=O)C1=C(O)C=CC(O)=C1	NN4T5Q5M5F2	LOPAC	1	-2.2	50.1187	-49.8705	YES	NO
NCGC00015729-08	OCCSC1=C(SCCO)C(=O)C2=C(C=CC=C2)C1=O	P9HHNVGGJG1	LOPAC	1	-2.2	44.6684	-76.9443	YES	NO
NCGC00025228-08	CC(=O)C1=C(O)C(CC2=C(O)C(C(=O)\C=C\C3=CC=CC=C3)=C4OC(C)(C)C=CC4=C2O)=C(O)C(C)=C1O	52H6NSA8NQZ	LOPAC	1	-1.2	28.1838	-45.051	YES	NO
NCGC00261395-01	Cl.O=C1C=C(OC2=C(C=CC=C12)C3=CC=CC=C3)N4CCOCC4	8VW9AZFSNU6	LOPAC	1	-2.2	50.1187	-52.2906	YES	NO
NCGC00015198-04	NaOC1=C(ONa)N=C2C=C(C(=CC2=N1)C#N)N(=O)=O	GSPD19URBFT	LOPAC	1	-2.2	35.4813	-48.4978	YES	NO
NCGC00169882-02	CC1CCCCC@@H2C@@H(CC(=O)O1)C@@H(O)C=CC2=O	33DR96C4TMR	NPACT	1	-1.2	28.1838	-82.4942	YES	NO
NCGC00384899-01	COC1=C(OC2=CC(C=O)=CC=C2O)C=C(C=C1)C(=O)OC@H3C=COC=C4C=C5N(C@H34)C(=O)C(=S)N(C)C5=O	CFYH2AFCSNX	NPACT	1	-2.2	22.3872	-66.3628	YES	NO
NCGC00013917-09	OC1=C(C=C(C2=CC=CN=C12)S(O)(=O)=O)\N=N\C3=CC=C4C=C(C=CC4=C3)S(O)(=O)=O	F2CW7M4CDV6	Annotated	5	-1.4, -2.2	14.3093	-56.5673	YES	NO
NCGC00347283-01	CN1N=C(COC2=CC=C(C=C2)N3CCN(CC3)S(C)(=O)=O)C(=C1C)C4=C5N(CC6=CC=CN=C6)C(C(O)=O)=C(CCCOC7=CC(C)=C(Cl)C(C)=C7)C5=CC=C4	U9QSYVT75Y3	Annotated	4	-2.4	34.1112	-25.8939	YES	NO
NCGC00167998-01	OC(=O)C1NCC2=C(N=CN2)C1C3=CC=CC=C3	5CF13VKHKKQ	Annotated	1	-2.4	50.1187	-28.1006	NO	-
NCGC00182927-03	N1C(NC2=CC=CC3=C2C1=CC=C3)C4=CC=CC=C4	YUXNV44MD51	Annotated	1	-2.4	50.1187	-29.2317	NO	-
NCGC00183702-01	CC(=O)NC(C1=CC=CO1)C2=C(O)C3=NC=CC=C3C(F)=C2	HZNHNMZCFZG	Annotated	1	-2.4	79.4328	-24.3508	NO	-
NCGC00185086-01	OC(=O)C(F)(F)F.CC(C)N1CCC2=C(C1)SC(NC(=O)CCC#C)=C2C3=NC4=C(S3)C=CC=C4	AKFQCVSZZLS	Annotated	1	-1.4	3.54813	-23.9087	NO	-
NCGC00018102-06	FC1=CC=C(C=C1)C(N2CCN(C\C=C\C3=CC=CC=C3)CC2)C4=CC=C(F)C=C4	FHBA5KW97A1	Annotated	1	-2.1	19.1821	-167.231	NO	-
NCGC00018130-09	Cl.Cl.NC1=NC(N)=C(C=C1)\N=N\C2=CC=CC=C2	CAU5MTDZ1PW	Annotated	1	-2.4	79.4328	-21.7893	NO	-
NCGC00092717-02	OC(=O)C(F)(F)F.CCOC(=O)N1CCC2=C(C1)SC(NC(=O)CN3CCCCC3)=C2C(=O)OCC	37BM9Q296JB	Annotated	1	-2.4	89.1251	-31.3056	NO	-
NCGC00182903-03	CCC(=O)NC(C1=CC=CS1)C2=C(O)C3=NC=CC=C3C=C2	CNG1RM3S3W3	Annotated	1	-2.4	50.1187	-25.778	NO	-
NCGC00091010-03	Br-.Br-.CCCCCCCCCCCCN+(C)(C)CCOC1=CC=CC=C1	K9D4R8ST3J6	Annotated	1	-3	89.1251	-55.3906	NO	-
NCGC00262348-01	OC(=O)C(F)(F)F.CC(C)COC1=CC=C(C=C1)C2=NN(CC(=O)NCCC3=CC=CC=C3)C(=O)C=C2	T2PNMG9M2YR	Annotated	1	-2.4	56.2341	-38.2252	NO	-
NCGC00262332-01	OC(=O)C(F)(F)F.FC1=CC=C(C=C1)C2=NN(CC(=O)NCCC3=CC=CC=C3)C(=O)C=C2	Z33T5B8FNYZ	Annotated	1	-2.4	56.2341	-24.2639	NO	-
NCGC00351316-01	OC(=O)C(F)(F)F.O=C(C1=NON(=O)=C1C(=O)C2=CC3=C(C=CC=C3)C=C2)C4=CC=C5C=CC=CC5=C4	QHFLX9R6PXQ	Annotated	1	-2.2	44.6684	-35.092	NO	-
NCGC00253889-01	OC(=O)C(F)(F)F.CC(C)C1=C(C=CC=C1)C2=NC=C(C)C(NC(C)C3=CC=C(C=C3)C4=CN=CC=C4)=N2	C85PSGUUTT4	Annotated	1	-2.4	56.2341	-55.9726	NO	-
NCGC00093976-06	CC@@H1OC@H(CC@H(N)C@@H1O)OC@H2CC@@(O)(CC3=C(O)C4=C(C(=O)C5=C(C=CC=C5)C4=O)C(O)=C23)C(C)=O	LADGMMVF8YY	Annotated	2	-2.1, -1.2	19.1371	-85.9345	NO	-
NCGC00238689-01	CC1=CC=C(C)C(SC2=NS(=O)(=O)C3=C2C=CC(=C3)C(=O)NC4=CC5=C(C=C4)N=CC=C5)=C1	AXUKMS2N8N3	Annotated	1	-2.4	44.6684	-26.5738	NO	-
NCGC00178831-03	Cl-.Cl-.NC1=CC2=NC3=CC(N)=CC=C3C=C2C=C1.CN+4=C5C=C(N)C=CC5=CC6=CC=C(N)C=C46	S1JGHPGGGT9	Annotated	1	-1.3	1.12202	-101.413	NO	-
NCGC00343900-01	OC(=O)C(F)(F)F.CC1=CC=C(C=C1)S(=O)(=O)NC2=CN=CC=C2C(=O)NC3=CC=CC4=C3C=CC=C4	HQJNZRRR8NF	Annotated	1	-2.4	50.1187	-31.8543	NO	-
NCGC00187759-01	OC(=O)C(F)(F)F.CC1=CC=C(NS(=O)(=O)C2=CC=C3NC(=O)NC3=C2)C=C1C	FNP8DXYB8R9	Annotated	1	-2.4	3.98107	-68.3633	NO	-
NCGC00168265-02	CCN(CC)C(=O)C@H1CN(C)C@@H2CC3=CNC4=C3C(=CC=C4)C2=C1	FYYBJTJ33BG	Annotated	1	-1.1	63.0957	-140.585	NO	-
NCGC00242331-01	OC(=O)C(F)(F)F.CC1=CC=C(NS(=O)(=O)C2=C3NC(=O)CCC3=CC(Br)=C2)C=C1Cl	QWX67PLVQC2	Annotated	1	-2.2	50.1187	-32.8858	NO	-
NCGC00095042-06	S=P(N1CC1)(N2CC2)N3CC3	UR71KJBSCP3	Annotated	1	-2.2	125.893	-43.8671	NO	-
NCGC00164506-02	CC1=C2C=CC=NC2=C(O)C=C1	K26YFKP4CL3	Annotated	1	-2.2	44.6684	-49.8181	NO	-
NCGC00016324-09	COC1=NN=C(NS(=O)(=O)C2=CC=C(N)C=C2)C=C1	77DG1NS6A7D	Annotated	1	-3	39.8107	-138.807	NO	-
NCGC00229723-01	BrC1=CNN=C1C2N=C(NC3=NC4=C(O3)C=CC=C4)NC5=C2C(=O)CCC5	UYLUA9VH4UH	Annotated	1	-2.4	50.1187	-18.1368	NO	-
NCGC00183688-01	CCC(=O)NC(C1=CC=CO1)C2=C(O)C3=NC=CC=C3C(Br)=C2	AK3MGNZ9HZW	Annotated	1	-2.4	56.2341	-27.6823	NO	-
NCGC00026112-04	OC1=CC=CC=C1C2NC3=CC=CC4=CC=CC(N2)=C34	XPMU73MXN6K	Annotated	1	-2.2	56.2341	-41.7495	NO	-
NCGC00100435-03	CC1=C(C=CC(Cl)=C1)N2C(CCC(O)=O)=CC=C2C3=CC=CS3	3TALCWYLJTG	Annotated	1	-2.2	50.1187	-33.4623	NO	-
NCGC00160556-02	OC1=C(C=C(I)C=C1I)C(=O)NC2=CC(Cl)=C(OC3=CC=C(Cl)C=C3)C=C2	HNBL1N53DQG	Annotated	1	-2.4	89.1251	-26.5216	NO	-
NCGC00015802-18	OC(=O)C(F)(F)F.FC1=CC=C(C=C1)C(CCCN2CCC(CC2)N3C(=O)NC4=C3C=CC=C4)C5=CC=C(F)C=C5	QCS4JR8XV84	Annotated	1	-3	89.1251	-216.348	NO	-
NCGC00091112-09	Cl-.Cl-.CN(C)C1=CC=C(C=C1)C(C2=CC=C(C=C2)N(C)C)=C3C=CC(C=C3)=N+(C)C	VRP3UJDHNGZ	Annotated	1	-2.4	56.2341	-60.1692	NO	-
NCGC00262230-01	OC(=O)C(F)(F)F.FC(F)(F)C1=CC=C(C=C1)N2C=NC3=CC(=CC=C23)C(=O)N4CCCCC4	D96QXAV74FZ	Annotated	1	-2.2	44.6684	-43.2257	NO	-
NCGC00183389-01	OC(=O)C(F)(F)F.ON1C(NC2=CC=CC=C2C1=O)C3=CC=C(O3)C4=CC=C(C=C4)C(F)(F)F	ARGLBSG6FR6	Annotated	1	-2.4	56.2341	-24.2333	NO	-
NCGC00356457-01	CCOC(=O)C1=CSC(=N1)N2N=C(C=C2O)C3=CC(F)=C(F)C=C3	6ZS1NYT9WD8	Annotated	1	-2.4	56.2341	-29.2162	NO	-
NCGC00013109-03	OC1=CC=C(C=C1)C2(OS(=O)(=O)C3=C2C=CC=C3)C4=CC=C(O)C=C4	DYUUCAJQ8SF	Annotated	1	-2.4	44.6684	-72.299	NO	-
NCGC00319019-01	COC1CN(CCO1)C2CC(OC3CC@@(O)(CC4=C(O)C5=C(C(=O)C6=C(C=CC=C6OC)C5=O)C(O)=C34)C(=O)CO)OC(C)C2O	PURGRXULYGU	Annotated	4	-1.4	10	-40.3826	NO	-
NCGC00273496-01	OC(=O)C(F)(F)F.CC1=CC=C(C)N1C2=C(C=CN=C2)C(O)=O	TF7JLLYAU8L	Annotated	1	-2.4	44.6684	-38.898	NO	-
NCGC00183792-01	OC(=O)C(F)(F)F.CN(C)CCCNC1=CC2=CC=CN=C2C(O)=C1	7FDA4X7NUCM	Annotated	1	-2.4	56.2341	-31.57	NO	-
NCGC00241665-01	COC1=CC=C(CNC(=O)C2=CC=C3SC4=C(C=CC=C4)C(=O)NC3=C2)C=C1	L3XR8M67UXK	Annotated	1	-2.4	56.2341	-27.1573	NO	-
NCGC00343760-01	O=C1NC2=CC=CC=C2C1=CC3=CC=CN3	F9DGTUUBB8Y	Annotated	1	-2.4	79.4328	-29.6614	NO	-
NCGC00356771-02	OC(=O)C(F)(F)F.OC(=O)C1=CSC(=N1)N2N=C(C=C2CC#N)C3=CC=C(F)C(F)=C3	LPPMUVBWS84	Annotated	1	-2.4	50.1187	-16.2023	NO	-
NCGC00244146-01	OC(=O)C(F)(F)F.CC1=CC(NC(=S)N2CCN(CC2)C3=CC=CC4=CC=NC=C34)=NC(C)=C1	SFHF35V4G8H	Annotated	1	-2.4	79.4328	-29.5099	NO	-
NCGC00016602-04	FC1=CC=C(C=C1)C(=O)CCCN2CCC(CC2)N3C(=O)NC4=C3C=CC=C4	SK94V4828D5	Annotated	1	-2.4	50.1187	-58.3078	NO	-
NCGC00356030-01	OC(=O)C(F)(F)F.OC(CN1C2=CC=C(Cl)C=C2C3=CC(Cl)=CC=C13)CN4CCCCC4	VU8V7MY33KK	Annotated	1	-3	79.4328	-35.1066	NO	-
NCGC00241723-01	CC(O)=O.CC1=CC=C(OCCN2C(CCNC(=O)C3=CC=C(N)C=C3)=NC4=CC=CC=C24)C=C1	Z67RZNNL5QS	Annotated	1	-1.4	44.6684	-31.1393	NO	-
NCGC00183016-01	CO\N=C(\C(=O)NC@H1C@H2SCC(CN3N=NC(C)=N3)=C(N2C1=O)C(O)=O)C4=CSC(N)=N4	TV7HJW7RMT3	Annotated	1	-3	89.1251	-171.198	NO	-
NCGC00015906-04	Cl.COC1=C(C=CC=C1)N2CCNCC2	WDQHNL365YF	Annotated	1	-3	79.4328	-79.6599	NO	-
NCGC00165993-02	OC(=O)C1=NC=CC=C1	KZTRM8ZFYA5	Annotated	1	-2.4	44.6684	-20.5463	NO	-
NCGC00241084-01	OC(=O)C(F)(F)F.CN(C(=S)N1CCN(CC1)C2=CC(=CC=C2)C(F)(F)F)C3=NC=CC(C)=C3	NDS26WW6TFW	Annotated	1	-2.4	50.1187	-24.4494	NO	-
NCGC00343917-01	OC(=O)C(F)(F)F.COC1=CC=CC(CNC2=CC=C(C=C2)S(=O)(=O)NC3=CC=C(C=C3)C4CCNCC4)=C1O	954PKJ9T597	Annotated	1	-2.4	50.1187	-45.5242	NO	-
NCGC00319056-01	OC(=O)C(F)(F)F.CC1=C(CSC2=CC=C(OCC(O)=O)C(C)=C2)SC(=N1)C3=CC=C(Cl)C=C3	HPM6ATBKQ7W	Annotated	1	-2.4	56.2341	-32.2787	NO	-
NCGC00263906-02	CN(C)C@H1C@@H2CC3C(C(=O)C4=C(C=CC=C4O)C@@3(C)O)=C(O)C@2(O)C(=O)C(C(=O)NCN5CCCC5)=C1O	1ARCG2YGPMJ	Annotated	1	-2.4	56.2341	-26.8295	NO	-
NCGC00090702-02	CC1=CC=C(N)C=C1O	976BLWN5SVW	Annotated	1	-2.2	125.893	-37.8236	NO	-
NCGC00263442-01	NC1=NC2=C(N=CN2)C(=S)N1	U89WDNRRL8P	Annotated	1	-3	79.4328	-56.4909	NO	-
NCGC00344931-02	OC(=O)C(F)(F)F.FC1=CC=C(C=C1)S(=O)(=O)NC2=CN=CC=C2C(=O)NC3=NC(=CS3)C4=CC=CC=C4	2FA68KLB5M4	Annotated	2	-2.4, -2.2	53.1764	-37.9448	NO	-
NCGC00347300-01	OC(=O)C(F)(F)F.COC1=CC(N2C(=O)C(=CC3=C2CC(C)(C)CC3=O)C4=NN(N=N4)C5=CC=C(Cl)C=C5)=C(OC)C=C1	NSYL7WM25L5	Annotated	1	-3	89.1251	-41.2689	NO	-
NCGC00159481-03	CC(C)=CCOC1=CC=C(\C=C\C(=O)C2=C(OCC(O)=O)C=C(OCC=C(C)C)C=C2)C=C1	41F9VJ197A5	Annotated	1	-3	100	-94.4437	NO	-
NCGC00356364-01	OC(=O)C(F)(F)F.CC(C)(C)OC(=O)C1=CSC(=N1)N2N=C(C(=C2O)C3=CC=CC=C3)C4=CC=C(F)C(F)=C4	BLYDJVR85CW	Annotated	1	-2.4	56.2341	-23.564	NO	-
NCGC00160366-02	SCC(=O)NC1=CC=CC=C1	MYMVTPFYXCF	Annotated	1	-3	89.1251	-43.6411	NO	-
NCGC00229733-01	OC(=O)C(F)(F)F.CN(C)C(=O)C1=C(C)NC(NC2=NC3=CC=CC=C3O2)=NC1C4=CC=CC=C4Br	A53TGR3CSDK	Annotated	1	-2.4	56.2341	-26.5144	NO	-
NCGC00488262-02	OC(=O)C(F)(F)F.CNC1=NC2=C(S1)C(CC(=O)N2)C3=CC=C(OC)C=C3OC	MD5TG4PF7MX	Annotated	1	-2.4	56.2341	-39.3745	NO	-
NCGC00188654-01	OC(=O)C(F)(F)F.CC1=CC=C(CNC2=NC=NC3=C2C=C(C=C3)C4=CC=C(CO)O4)O1	YGUUQSLZHFL	Annotated	1	-2.2	50.1187	-44.8407	NO	-
NCGC00262736-01	OC(=O)C(F)(F)F.O=C(N1CCN(CC1)C2=CC=CC=C2)C3=CN=C(N4CCCCC4)C5=CC=CC=C35	YVNYF5KSVXU	Annotated	1	-3	31.6228	-63.5185	NO	-
NCGC00015417-04	Cl.Cl.CNCC@H(O)C1=CC(O)=C(O)C=C1	YGSFAQ3GCMM	Annotated	1	-2.4	70.7946	-32.3471	NO	-
NCGC00249642-01	OC(=O)C(F)(F)F.C1CCN2C(CC1)=NN=C2C3=CN(N=C3)C4=CC=CC=C4	573SWRYXBJX	Annotated	1	-2.4	89.1251	-38.9945	NO	-
NCGC00247724-01	CN(C)CCC1=CNC2=C1C=C(O)C=C2	R6Q56C8RJ8C	Annotated	1	-2.4	112.202	-23.0945	NO	-
NCGC00090686-07	NC(=O)N\N=C\C1=CC=C(O1)N(=O)=O	AV38CPL89T7	Annotated	1	-2.4	112.202	-26.1156	NO	-
NCGC00187811-01	Cl.CN(C)C1=CC(=CC=C1)N2CCN(CC2)C3=NN4C(S3)=NC5=CC=CC=C5C4=O	QCY45S88SJ7	Annotated	1	-2.4	50.1187	-35.4313	NO	-
NCGC00284018-04	NC1=NC2=C(S1)C(CC(O)=N2)C3=CC=CC=C3Cl	QD36T1B8K42	Annotated	2	-2.4	53.1764	-36.776	NO	-
NCGC00183049-01	Cl.Cl.OC1=CC=C2C@H(CNCC2=C1O)C3=CC(O)=C(O)C=C3	LTZR8J1VKBZ	Annotated	1	-3	89.1251	-93.0411	NO	-
NCGC00187899-01	OC(=O)C(F)(F)F.CN(C)C1=CC=CC(=C1)C2=CN=C(S2)N3CCC(CC3)C4=NC=CN4	3NCAH1LZCVJ	Annotated	1	-2.4	79.4328	-34.3069	NO	-
NCGC00015615-15	CC1=C(OCC(F)(F)F)C=CN=C1CS(=O)C2=NC3=C(N2)C=CC=C3	SSC5SFU8Z6K	Annotated	1	-2.4	50.1187	-26.1453	NO	-
NCGC00067399-02	OC(=O)C(F)(F)F.CC1=CC(C)=NN1C2=NC(C)=CC(=N2)N3CCN(CC3)C4=CC=CC=C4	YAVD7X7HRRY	Annotated	1	-2.4	56.2341	-30.351	NO	-
NCGC00159417-06	OC1=C(OC2=C(Cl)C=C(Cl)C=C2)C=CC(Cl)=C1	GKHRWYXYAD4	Annotated	1	-2.4	100	-21.8513	NO	-
NCGC00346865-01	OC(=O)C(F)(F)F.COC1=C(O)C(CNC2=CC=C(C=C2)S(=O)(=O)NC3=NC(=CS3)C4=CC=CC=C4)=CC=C1	C11CVM695FQ	Annotated	1	-2.4	50.1187	-34.3181	NO	-
NCGC00344937-01	OC(=O)C(F)(F)F.O=C(NC1=NC(=CS1)C2=CC=CC=C2)C3=CC=NC=C3NS(=O)(=O)C4=CC=C(C=C4)C#N	YB6LYZ142TH	Annotated	1	-2.4	79.4328	-38.4243	NO	-
NCGC00167982-02	COC1=C2C(=O)C3=C(C(=O)C2=CC=C1)C(O)=C4CC@(O)(CC@H(OC@H5CC@H(N)C@H(OC@H6CCCCO6)C@H(C)O5)C4=C3O)C(=O)CO	LPRXF27DAYJ	Annotated	2	-2.4, -1.2	7.70313	-41.8669	NO	-
NCGC00184841-01	OC(=O)C(F)(F)F.CC(C)N1CCC2=C(C1)SC(NC(=O)CC3=CC=CC=C3)=C2C4=NC5=C(S4)C=CC=C5	QACK42RHD2J	Annotated	1	-2.1	28.1838	-103.501	NO	-
NCGC00262991-01	OC(=O)C(F)(F)F.CC1=CC=C(C=C1)S(=O)(=O)NC2=CC=C(OC(F)(F)F)C=C2C(=O)NC3=NC(=CS3)C4=CC=CC=C4	UDQL5CDC4XP	Annotated	1	-2.4	44.6684	-27.2957	NO	-
NCGC00164245-03	Cl-.Br-.CCCCCCCCCCCCN+(C)(C)CC1=CC=CC=C1	AD1HBT4VNGS	Annotated	1	-2.2	50.1187	-37.6118	NO	-
NCGC00347282-01	CN(C)S(=O)(=O)N1CCN(CC1)C2=CC=C(OCC3=NN(C)C(C)=C3C4=C5N(CC6=CC=CN=C6)C(C(O)=O)=C(CCCOC7=CC=CC8=C7C=CC=C8)C5=CC=C4)C=C2	6FFGMB3SQVZ	Annotated	4	-3	30.4016	-33.7627	NO	-
NCGC00345204-01	OC(=O)C(F)(F)F.FC1=CC(NC2=NC(=NC3=CC=CC=C23)C4=CC=NC=C4)=CC=C1N5CCNCC5	JW9SKV8MBVM	Annotated	1	-2.4	89.1251	-35.9086	NO	-
NCGC00314997-03	OC(=O)C(F)(F)F.CC(=O)NCC1=CC=C(O1)C2=CSC(NC3=CC(C)=CC(C)=C3)=N2	F2GMY81C9BC	Annotated	1	-2.4	50.1187	-84.2544	NO	-
NCGC00023016-07	Na+.Na+.COC@1(NC(=O)CSCC#N)C@H2SCC(CSC3=NN=NN3C)=C(N2C1=O)C(O-)=O	PXSTTDU3RL5	Annotated	1	-2.4	50.1187	-29.3761	NO	-
NCGC00371885-01	OCC1=CC=C(CC2=CN(N=C2C3=CC(=CC=C3)C4=CC=CC=C4)C5=NC(=CS5)C(O)=O)C=C1	YTYXL6JHFCV	Annotated	1	-2.4	44.6684	-34.9958	NO	-
NCGC00253591-01	COC1=C2CCCCC(C2=NC=C1)S(=O)C3=NC4=C(N3)C=CC=C4	82TPGA4C55K	Annotated	1	-2.2	56.2341	-30.1646	NO	-
NCGC00273983-01	OC(=O)C(F)(F)F.CC1=CC=C(C(C)=C1)S(=O)(=O)NC2=CC=C(O)C3=C2C=CC=C3	JR72K3WJH4F	Annotated	1	-2.4	56.2341	-34.1019	NO	-
NCGC00351539-01	OC(=O)C(F)(F)F.NC@@H(CCCCNC(=O)OCC#C)C(O)=O	HF29PGNVAHL	Annotated	1	-2.4	56.2341	-23.8927	NO	-
NCGC00167576-02	Cl.Cl-.CCN(CC)CCCN(C1CC2=C(C1)C=CC=C2)C3=CC=CC=C3	XRY44KLW51N	Annotated	1	-3	89.1251	-56.6836	NO	-
NCGC00181750-01	Cl.CO\N=C(\C(=O)NC@H1C@H2SCC(CN+3=C4C=CC=NN4C=C3)=C(N2C1=O)C(O-)=O)C5=NSC(N)=N5	661CUWWLTH8	Annotated	1	-2.4	56.2341	-60.4628	NO	-
NCGC00183799-01	OC(=O)C(F)(F)F.OC1=CC(NCCN2CCOCC2)=CC3=CC=CN=C13	WLMRQ53QPG7	Annotated	1	-2.2	50.1187	-45.3776	NO	-
NCGC00161706-01	COC1=CC2=C(N=CC=C2)C(NS(=O)(=O)C3=CC(=CC=C3)N(=O)=O)=C1	Y5AMC46FB4Q	Annotated	1	-2.4	56.2341	-34.7337	NO	-
NCGC00344933-01	OC(=O)C(F)(F)F.FC1=C(F)C=C(C=C1)S(=O)(=O)NC2=CN=CC=C2C(=O)NC3=NC(=CS3)C4=CC=CC=C4	Z5J4BH24K2T	Annotated	1	-3	79.4328	-34.1515	NO	-
NCGC00188670-01	OC(=O)C(F)(F)F.OCC1=CC=C(O1)C2=CC3=C(C=C2)N=CN=C3NCC4=NC=CN4	LLD94GP64HZ	Annotated	1	-2.4	56.2341	-32.9082	NO	-
NCGC00183377-01	OC(=O)C(F)(F)F.OCC1=CN(CC2=C3C=CC=NC3=C(O)C=C2)C=N1	H568MZ69WUY	Annotated	1	-2.2	44.6684	-33.1866	NO	-
NCGC00241356-01	OC(=O)C(F)(F)F.CC1=CC=NC(NC(=S)N2CCC@H(C2)NC3=CC(=CC=C3)C(F)(F)F)=C1	ZC4MPV4CH1X	Annotated	1	-2.4	79.4328	-30.5686	NO	-
NCGC00017324-07	CCC(C)(C)C(=O)OC@H1CC@@H(C)C=C2C=CC@H(C)C@H(CCC@@H3CC@@H(O)CC(=O)O3)C@@H12	NZBS58FL585	Annotated	1	-2.4	50.1187	-17.166	NO	-
NCGC00167823-03	OC(=O)C(F)(F)F.CN1CCN(CC1)C2=CC=C(NC3=C4C=CC=CC4=NC5=CC=CC=C35)C=C2	WR7TJJX17BA	Annotated	1	-2.4	56.2341	-24.8729	NO	-
NCGC00095303-04	OC1=C2N=CC=CC2=C(Cl)C=C1	KHTPPZMT83L	Annotated	1	-2.4	56.2341	-36.6218	NO	-
NCGC00356703-01	NS(=O)(=O)C1=CC=C(CC2=CN(C3=NC(=CS3)C(O)=O)C4=C2C=CC=N4)C=C1	VNFM1XPUS5M	Annotated	1	-2.2	44.6684	-40.5763	NO	-
NCGC00488254-02	OC(=O)C(F)(F)F.FC1=CC=CC=C1C2CC(=O)NC3=C2SC(=N3)N4CCOCC4	X7QU2UZ38J4	Annotated	1	-2.4	56.2341	-42.1398	NO	-
NCGC00164582-02	CC(C)=CCC1C(=O)N(N(C1=O)C2=CC=CC=C2)C3=CC=CC=C3	3Q316P4QW89	Annotated	1	-2.4	50.1187	-28.0074	NO	-
NCGC00304445-03	OC(=O)C(F)(F)F.CC(=O)NCC1=CC=C(O1)C2=CSC(NC3=CC=CC(C)=C3)=N2	VQ85V7R19J9	Annotated	1	-2.4	44.6684	-38.0437	NO	-
NCGC00371843-01	OC(=O)C(F)(F)F.COC1=C2C=C3C=CC=C(C(=O)NCCN(C)C)C3=NC2=CC=C1	7QHVVSJSWF3	Annotated	1	-2.4	50.1187	-36.8096	NO	-
NCGC00183384-01	OC(=O)C(F)(F)F.ON1C(NC2=CC=CC=C2C1=O)C3=CC=C(O3)C4=CC=CC(=C4)N(=O)=O	WSVK48RA5PM	Annotated	1	-2.4	56.2341	-22.5394	NO	-
NCGC00090885-03	NC1=C(N)C=CC=C1	TNGD6QQVBH9	Annotated	3	-2.1, -2.2	112.698	-77.2858	NO	-
NCGC00164581-02	CC@12CCC@H3C@@H(CCC4=CC(OC(=O)N(CCCl)CCCl)=CC=C34)C@@H1CCC@@H2O	BKL6F5JAYUL	Annotated	1	-2.2	50.1187	-41.4043	NO	-
NCGC00244156-01	OC(=O)C(F)(F)F.CC1=CC(NC(=S)N2CCN(CC2)C3=CC4=NON=C4C=C3)=NC(C)=C1	KBQP6CPVHHY	Annotated	1	-2.4	50.1187	-24.7798	NO	-
NCGC00100415-03	CC1=C(C=CC=C1Cl)N2C(CCC(O)=O)=CC=C2C3=CC=CS3	LL3TS6SC6J4	Annotated	1	-2.2	50.1187	-49.801	NO	-
NCGC00183686-01	CC(NC(C)=O)C1=C(O)C2=NC=CC=C2C(Cl)=C1	PDA7N2FXZ96	Annotated	1	-2.4	44.6684	-34.242	NO	-
NCGC00250372-03	OC(=O)C(F)(F)F.CC(=O)N1CCN(CC1)C2=CC=C(NCC@H3COC@@(CN4C=CN=C4)(O3)C5=C(Cl)C=C(Cl)C=C5)C=C2	P8NX71FZZDD	Annotated	1	-2.4	44.6684	-45.4369	NO	-
NCGC00488260-02	OC(=O)C(F)(F)F.FC1=CC=C(C2CC(=O)NC3=C2SC(=N3)N4CCOCC4)C(Cl)=C1	YA5RYT8KVKZ	Annotated	1	-2.4	50.1187	-40.5021	NO	-
NCGC00016896-06	NC1=CC(=CNC1=O)C2=CC=NC=C2	DCRCKRS1WQW	Annotated	1	-2.2	50.1187	-48.0072	NO	-
NCGC00238616-01	OC(=O)C(F)(F)F.ClC1=C(Cl)C=C(NC(=O)NC2=NN=C(S2)N3CCNCC3)C=C1	TZ2J1VBKY1V	Annotated	1	-2.4	79.4328	-35.1446	NO	-
NCGC00163843-03	CS(=O)(=O)C1=CC(=C(C=C1)C(=O)C2C(=O)CCCC2=O)N(=O)=O	PPFXKUVAHXW	Annotated	1	-2.4	125.893	-29.5714	NO	-
NCGC00319088-01	FB1(F)N2C(=CC=C2C3=CC=CS3)C=C4C=CC(CCC(=O)NCCOCCOCCOC5=CC=C(C=C5)N6N=CC7=C6CCCC@H7NC(=O)C8=NC=CC=C8)=N14	WZ5D61JDZQC	Annotated	1	-1.1	14.1254	-103.217	NO	-
NCGC00167514-02	CCC@1(O)CCC@H2C@@H3CCC4=CCCCC@@H4C@H3CCC@12C	9F7QA8YKKP6	Annotated	1	-1.1	31.6228	-99.857	NO	-
NCGC00012779-02	OC(=O)C(F)(F)F.CN1C=C(C2=C1C=CC=C2)C3=NC4=C(N=C(N=C4)N5CCN(C)CC5)N(CC6=CC=CS6)C3=O	T1ZQZSCLSM1	Annotated	1	-2.4	50.1187	-26.7029	NO	-
NCGC00356264-02	Cl.OC(=O)C1=CSC(=N1)N2N=C(C(CC3=CC=CC=C3)=C2O)C4=CC=C(F)C(F)=C4	NYCLWFN2BNQ	Annotated	1	-2.4	79.4328	-24.9612	NO	-
NCGC00273552-01	OC(=O)C(F)(F)F.CC1=CC=C(C)N1C2=CC=C(C=C2)C(O)=O	NZ2MHD1B728	Annotated	1	-2.2	44.6684	-38.3396	NO	-
NCGC00016023-18	CN1C=NC2=C1C(=O)NC(=O)N2C	YTWQS14GPC9	Annotated	1	-3	89.1251	-73.9533	NO	-
NCGC00263121-01	CCCCCCCC1=CC=C(CCC2=CC=CC(O)=C2C(O)=O)C=C1	NCLHM84896Q	Annotated	4	-3	24.1489	-33.2044	NO	-
NCGC00488253-02	OC(=O)C(F)(F)F.FC1=CC=C(C2CC(=O)NC3=C2SC(=N3)N4CCOCC4)C(F)=C1	YH2X1FPDD79	Annotated	1	-2.4	50.1187	-41.6415	NO	-
NCGC00183015-01	OC1=CC(=CC=C1)C2=C3C=CC(=N3)C(=C4C=CC(=N4)C(=C5C=CC(=N5)C(=C6CCC2=N6)C7=CC(O)=CC=C7)C8=CC(O)=CC=C8)C9=CC(O)=CC=C9	F85XTVQTMQL	Annotated	1	-2.4	50.1187	-28.8573	NO	-
NCGC00015150-04	Cl-.Cl-.CN+(C)(C)CC(O)=O	4GYPZ27CJ3B	Annotated	1	-2.4	56.2341	-24.476	NO	-
NCGC00183848-01	NC1=NC(=O)N(C=C1)C2COC@H(CO)O2	7LACLA9Q4A7	Annotated	9	-3	39.8107	-99.5504	NO	-
NCGC00179358-04	Cl.CN(C)C@H1C@@H2C@@H(O)C@@H3C(=C)C4=C(C(O)=CC=C4)C(=O)C3=C(O)C@2(O)C(=O)C(C(N)=O)=C1O	6S2JA4DPWPS	Annotated	1	-2.4	56.2341	-53.1722	NO	-
NCGC00091023-06	Cl-.Br-.CCCCCCCCCCCCCCCCN+1=CC=CC=C1	DMY2T9W76R9	Annotated	1	-2.4	89.1251	-31.2881	NO	-
NCGC00182401-01	OC(=O)C1=CC(=CC=C1)N2C=NC(\C=C3/NC(=O)N(CC(=O)NC4=CC=C(Cl)C=C4)C3=O)=C2	GTPNXJVRQM3	Annotated	1	-2.4	44.6684	-29.5575	NO	-
NCGC00241360-01	OC(=O)C(F)(F)F.CC1=CC2=NC(=C(NC3=CC4=C(OCO4)C=C3)N2C=C1)C5=NC=CC=C5	3JF6KKU1CHR	Annotated	1	-2.4	56.2341	-50.8801	NO	-
NCGC00488261-02	OC(=O)C(F)(F)F.FC1=CC=CC(F)=C1C2CC(=O)NC3=C2SC(=N3)N4CCOCC4	4J9422FZAAB	Annotated	1	-2.4	56.2341	-46.5806	NO	-
NCGC00390071-01	OC(=O)C(F)(F)F.NS(=O)(=O)C1=CC=C(CC2=C(CC3CC3)N(N=C2C4=CC(C5=CC=CS5)=C(F)C=C4)C6=NC(=CS6)C(O)=O)C=C1F	5UVWPWPA52F	Annotated	1	-2.2	50.1187	-33.4714	NO	-
NCGC00343903-01	OC(=O)C(F)(F)F.CC1=CC=C(C=C1)S(=O)(=O)NC2=CN=CC=C2C(=O)NC3=NC(=CS3)C(O)=O	7UHFS7JKN9A	Annotated	1	-2.4	50.1187	-36.1872	NO	-
NCGC00166245-04	Cl.OS(O)(=O)=O.NC1=CC2=NC3=CC(N)=CC=C3C=C2C=C1.NC4=CC5=NC6=CC(N)=CC=C6C=C5C=C4	QPRL3AM2N43	Annotated	1	-1.1	2.23872	-130.229	NO	-
NCGC00183103-01	CC(C)CCCC@@H(C)CCCC@@H(C)CCCC@1(C)CCC2=C(O1)C(C)=C(C)C(OC(=O)CCC(=O)OCCO)=C2C	69YT3PWW9W5	Annotated	1	-3	79.4328	-36.2368	NO	-
NCGC00244142-01	OC(=O)C(F)(F)F.CC1=CC(NC(=S)N2CCN(CC2)C3=NC=C4C=CC=CC4=C3)=NC(C)=C1	R8M33L71FX3	Annotated	1	-2.4	79.4328	-30.737	NO	-
NCGC00348355-01	OC(=O)C(F)(F)F.O=C(NC1=CC=C(C=C1)S(=O)(=O)N2CCOCC2)C3=CC=C(CN4CCCC5=C4C=CC=C5)C=C3	RHDAPH12FPS	Annotated	1	-2.4	50.1187	-15.0538	NO	-
NCGC00184887-02	OC(=O)C(F)(F)F.OC1=C2N=CC=CC2=C(NS(=O)(=O)C3=CC=CC=C3F)C=C1	KWSHT6BSGRL	Annotated	1	-3	79.4328	-47.5802	NO	-
NCGC00013679-06	OC1=C(SC2=C(O)C=CC(Cl)=C2)C=C(Cl)C=C1	C1BBNDQV86B	Annotated	1	-2.4	50.1187	-30.3892	NO	-
NCGC00356208-01	OC(=O)C(F)(F)F.CN1C=CC(C=C1)=NC2=CC=C(NC(=O)C3=CC=C(C=C3)\N=C4\C=CN(C)C5=CC=C(C=C45)N(=O)=O)C=C2	DFW1WSPQAFC	Annotated	1	-2.4	56.2341	-35.0066	NO	-
NCGC00241045-04	OC(=O)C(F)(F)F.OC(=O)C1=CC=C(O)C2=NC=C(C=C12)N3CCN(CC4=CC=CC=C4)CC3	QG5W7F74Q5C	Annotated	1	-2.4	56.2341	-23.5166	NO	-
NCGC00248471-01	OC(=O)C(F)(F)F.CC1=C2C(=O)N(NC2=CC(=O)N1CCC3=CC=CC=C3)C4=CC=CC=C4	A6VHHMA3G11	Annotated	1	-2.4	50.1187	-28.3633	NO	-
NCGC00242308-01	OC(=O)C(F)(F)F.CC1=NC(NC(=S)N2CCN(CC2)C3=CC(=CC=C3)C(F)(F)F)=NC=C1	19CYGRXBM7V	Annotated	1	-2.2	79.4328	-40.525	NO	-
NCGC00249742-01	OC(=O)C(F)(F)F.CC1=CC(NS(=O)(=O)C2=CC=C(NC3=NC(=CS3)C4=CC(C)=C(C)C=C4)C=C2)=NO1	WYN8VRJLR1R	Annotated	1	-2.4	44.6684	-32.3776	NO	-
NCGC00188652-01	OC(=O)C(F)(F)F.CC1=NC(CNC2=NC=NC3=C2C=C(C=C3)C4=CC=C(CO)O4)=CS1	YRWHZP13AYK	Annotated	1	-2.4	56.2341	-34.9812	NO	-
NCGC00249596-02	CCCC1=C2C=C(C)C(CC3=CC=CC=C3)=CC2=C(C(O)=O)C(O)=C1O	NL794UMJUZU	Annotated	1	-2.2	44.6684	-48.0383	NO	-
NCGC00319009-01	OC(=O)C(F)(F)F.COC1=CC=C(C=C1)C2=CSC(NC(=O)C3=CC=NC=C3NS(=O)(=O)C4=CC=C(C)C=C4)=N2	VQPMHKMB31A	Annotated	1	-2.4	56.2341	-53.4202	NO	-
NCGC00241049-02	OC(=O)C(F)(F)F.CCOC(=O)C1=CC=C(O)C2=NC=C(C=C12)C3=CC=CC(=C3)C(N)=N	GX7AKTC9CDD	Annotated	1	-3	79.4328	-36.597	NO	-
NCGC00024667-14	O.O.O.CC@(N)(CC1=CC=C(O)C(O)=C1)C(O)=O.CC@(N)(CC2=CC(O)=C(O)C=C2)C(O)=O	ND2F64LMGKQ	Annotated	1	-2.4	89.1251	-24.4522	NO	-
NCGC00178432-05	O.O.OC@H1CCC@H2CN3CCC4=C(NC5=C4C=CC=C5)C@@H3CC@@H2C@H1C(O)=O	FYW8UXKWKX3	Annotated	1	-2.4	44.6684	-32.1222	NO	-
NCGC00179496-04	OC1=CC=C(C=C1)C(=O)N\N=C/C2=CC=C(O2)N(=O)=O	ZBCAKHTAVN7	Annotated	1	-2.4	44.6684	-29.1786	NO	-
NCGC00181386-01	CN(C)C1=CC=C(C=C1)C2=CC=NC(O)=C2N	RD9H75RZ8LT	Annotated	1	-2.4	79.4328	-24.3729	NO	-
NCGC00238375-01	OC(=O)C(F)(F)F.CC(C)(C)CNC1=NC=NC2=C1C=C(C=C2)C3=CC=C(CO)O3	W8NVMBDTX3F	Annotated	1	-2.2	50.1187	-42.2518	NO	-
NCGC00356005-01	OC(=O)C(F)(F)F.OC(=O)C1=CSC(=N1)N2N=C(C=C2O)C3=CC(CC4=CC=CC=C4)=C(F)C=C3	9F35UKNHYKL	Annotated	1	-2.2	79.4328	-47.0881	NO	-
NCGC00188669-01	OC(=O)C(F)(F)F.OCC1=CC=C(O1)C2=CC3=C(C=C2)N=CN=C3NCCC4=CNC=N4	BUYNMZ5G1GN	Annotated	1	-2.4	44.6684	-39.8793	NO	-
NCGC00356024-01	OC(=O)C(F)(F)F.CCOC(=O)OC(C)OC(=O)C1=CSC(=N1)N2N=C(C=C2O)C3=CC(F)=C(F)C=C3	H67NGRWH2XA	Annotated	1	-2.4	79.4328	-35.1449	NO	-
NCGC00261975-01	Br-.OC(=O)CCCCP+(C1=CC=CC=C1)(C2=CC=CC=C2)C3=CC=CC=C3	WZGFDV25NDC	Annotated	1	-2.4	56.2341	-44.2036	NO	-
NCGC00160514-02	COC1=C(OC)C(=O)C(CCCCCCCCCCO)=C(C)C1=O	1UJUTQ2JBDY	Annotated	1	-2.4	50.1187	-25.7504	NO	-
NCGC00161705-01	COC1=CC2=C(N=CC=C2)C(NS(=O)(=O)C3=CC=C(C=C3)N(=O)=O)=C1	NCDCU5BQYFV	Annotated	1	-2.4	56.2341	-40.1334	NO	-
NCGC00479273-01	COCC1=CC=C(O1)C2=NN(CC3=CC=CC=C3)C4=CC=CC=C24	61367DQTLH1	Annotated	1	-2.4	56.2341	-37.038	NO	-
NCGC00183684-06	OC(=O)C(F)(F)F.CC(=O)NC(C1=CC=CO1)C2=C(O)C3=NC=CC=C3C(Br)=C2	H9ZPVPCKACW	Annotated	1	-2.2	50.1187	-39.7809	NO	-
NCGC00344904-01	OC(=O)C(F)(F)F.CC1=CC(=CC=C1)S(=O)(=O)NC2=CN=CC=C2C(=O)NC3=NC(=CS3)C4=CC=CC=C4	XDZXZ3H8SPQ	Annotated	1	-2.4	56.2341	-42.7926	NO	-
NCGC00018218-10	CC1=NN(C(=O)C1)C2=CC=CC=C2	PCQ1TSS4FTM	Annotated	1	-2.2	50.1187	-45.715	NO	-
NCGC00344906-01	OC(=O)C(F)(F)F.COC1=CC(=CC=C1)S(=O)(=O)NC2=CN=CC=C2C(=O)NC3=NC(=CS3)C4=CC=CC=C4	88B4SLDSVY1	Annotated	1	-2.2	50.1187	-32.7528	NO	-
NCGC00238384-01	OC(=O)C(F)(F)F.OCC1=CC=C(O1)C2=CC3=C(C=C2)N=CN=C3N4CCOCC4	Y5AD728MZW8	Annotated	1	-2.2	44.6684	-41.5167	NO	-
NCGC00013058-02	Cl-.OC(=O)C(O)=O.OC(=O)C(O-)=O.OC(=O)C(O-)=O.CN(C)C1=CC=C(C=C1)C(C2=CC=CC=C2)=C3C=CC(C=C3)=N+(C)C.CN(C)C4=CC=C(C=C4)C(C5=CC=CC=C5)=C6C=CC(C=C6)=N+(C)C	947MXHBPQKH	Annotated	1	-3	100	-52.7662	NO	-
NCGC00229726-01	OC(=O)C(F)(F)F.CC1=CC(=NN1)C2N=C(NC3=NC4=CC=CC=C4O3)NC5=C2C(=O)CCC5	7BBKC165RAQ	Annotated	1	-2.4	56.2341	-25.9848	NO	-
NCGC00094815-05	OC1=C2N=CC=CC2=C(Br)C=C1Br	W6ZJ9JH4NSB	Annotated	1	-2.2	56.2341	-40.8127	NO	-
NCGC00356558-01	OC(=O)C(F)(F)F.NC1=CC2=NC3=C(N=C2C=C1)C(=O)N(CCC4=CC=CC=C4)C(=O)N3	UPZ82DX7DHS	Annotated	1	-1.2	5.01187	-62.4831	NO	-
NCGC00318955-01	OC(=O)C(F)(F)F.CCCC1=CC=C(C=C1)C2=CSC(NC(=O)C3=CC=NC=C3NS(=O)(=O)C4=CC=C(C)C=C4)=N2	DALXXGK4HTP	Annotated	1	-2.4	50.1187	-34.6738	NO	-
NCGC00229739-01	OC(=O)C(F)(F)F.CN(CC(=O)NC1=CC=C(C=C1)N2CCN(C)CC2)CC3=C4C=CC=CC4=CC=C3O	HUVF1K3GZUV	Annotated	1	-3	89.1251	-49.1359	NO	-
NCGC00161699-01	CC1=CC=C(C=C1)S(=O)(=O)NC2=CC(=C(O)C3=C2N=CC=C3)S(=O)(=O)C4=CC=C(C)C=C4	QD2L1QRP6HW	Annotated	1	-2.4	50.1187	-28.8557	NO	-
NCGC00188867-01	CCC(=O)NC(C1=CC=CS1)C2=C(O)C3=NC=CC=C3C(Cl)=C2	A54M79PK4KT	Annotated	1	-2.4	44.6684	-28.5722	NO	-
NCGC00166120-02	Br-.Br-.CCCCCCCCCCCCCCCCN+(C)(C)CC	WZLNH1HYVSV	Annotated	1	-3	89.1251	-44.6436	NO	-
NCGC00241104-02	CC1=CC=C(C=C1)N2N=C(C=C2NC(=O)NC3=C4C=CC=CC4=C(OCCN5CCOCC5)C=C3)C(C)(C)C	YYBANX48D8Y	Annotated	1	-2.4	44.6684	-31.704	NO	-
NCGC00344903-01	OC(=O)C(F)(F)F.O=C(NC1=NC(=CS1)C2=CC=CC=C2)C3=CC=NC=C3NS(=O)(=O)C4=CC=CC=C4	P66FSM768ZD	Annotated	1	-2.2	44.6684	-43.9942	NO	-
NCGC00091387-08	Br-.Br-.CCN+1=C(C2=CC=CC=C2)C3=C(C=CC(N)=C3)C4=CC=C(N)C=C14	UA9PP349SZ8	Annotated	1	-2.4	56.2341	-61.4643	NO	-
NCGC00189487-01	O=C(NC1=C(C=CC=C1)C(=O)NC2=CC=CC=C2)C3CCCCC3	W5P6Y3HYQ7U	Annotated	1	-2.4	56.2341	-26.5647	NO	-
NCGC00351025-01	OC(=O)C(F)(F)F.CC1=C(C(N=C(NC2=NC3=C(O2)C=CC=C3)N1)C4=C(Cl)C=CC=C4)C(=O)NC5=CC=C(C=C5)C(O)=O	23A5DGVS33F	Annotated	1	-2.4	50.1187	-29.3827	NO	-
NCGC00346448-01	COC1=CC2=C(CN(CCC3=CC=C(NC(=O)C4=CC(OC)=C(OC)C=C4NC(=O)C5=CC6=CC=CC=C6N=C5)C=C3)CC2)C=C1OC	ASQWG9S3M32	Annotated	4	-2.4	42.9434	-29.9086	NO	-
NCGC00488255-02	OC(=O)C(F)(F)F.BrC1=CC=CC=C1C2CC(=O)NC3=C2SC(=N3)N4CCOCC4	XKXFVZVXQB4	Annotated	1	-2.4	79.4328	-53.5809	NO	-
NCGC00183411-01	OC(=O)C(F)(F)F.FC1=CC=C(C=C1)C2=NC(C#N)=C(NCC=C)O2	5PVZ3RUA8CM	Annotated	1	-2.4	50.1187	-26.8707	NO	-
NCGC00345105-01	OC(=O)C(F)(F)F.FC1=CC=C(C(Cl)=C1)S(=O)(=O)NC2=CN=CC=C2C(=O)NC3=NC(=CS3)C4=CC=CC=C4	L89BKL48RR8	Annotated	1	-2.2	79.4328	-41.5015	NO	-
NCGC00348032-01	O=C(NC1=CC=C(C=C1)S(=O)(=O)N2CCOCC2)C3=CC=C(C=C3)N4CCC5=C(C4)C=CC=C5	6YR34CL61BN	Annotated	1	-2.4	50.1187	-33.7512	NO	-
NCGC00263918-04	Cl.COC1=C2C(=O)C3=C(C(=O)C2=CC=C1)C(O)=C4CC@(O)(CC@H(OC@H5CC@H(N)C@@H(O)C@H(C)O5)C4=C3O)C(=O)CO	FMP9DZ1PDH4	Annotated	3	-1.2, -2.2	18.4591	-57.5574	NO	-
NCGC00183664-03	CC(C)N1CCC2=C(C1)SC(NC(C)=O)=C2C3=NC4=CC=CC=C4S3	39C5DHGSK6S	Annotated	1	-2.2	50.1187	-54.1405	NO	-
NCGC00188733-01	OC(=O)C(F)(F)F.CCC1=NN=C(NC2=NC=NC3=C2C(=CS3)C4=CC(=CC=C4)S(C)(=O)=O)S1	8917Y1VUSWR	Annotated	1	-2.2	50.1187	-30.7215	NO	-
NCGC00319090-01	COCCNC(=O)CCCCCNC(=O)COC1=CC=C(C=CC2=N3C(C=C2)=CC4=CC=C(N4B3(F)F)C5=CC=CN5)C=C1	CQL2ZHU8MCP	Annotated	1	-2.2	50.1187	-46.2177	NO	-
NCGC00159518-05	Na+.Na+.COCCCOC1=CC=NC(CS(=O)C2=NC3=C(N-2)C=CC=C3)=C1C	6VUNGNWHQFL	Annotated	2	-2.4, -2.2	42.2395	-54.474	NO	-
NCGC00274054-01	OC(=O)C(F)(F)F.CC1=CC=C(C)N1C2=C(C=CC=C2)C(O)=O	TK2Z52R8AUT	Annotated	1	-2.4	50.1187	-40.1813	NO	-
NCGC00016391-13	OC1=C2N=CC=CC2=C(Cl)C=C1I	WLH9MTK8T5R	Annotated	1	-2.4	56.2341	-31.6617	NO	-
NCGC00241454-01	CC1=CC2=C(C=C1C3(CC3)C4=CC=C(C=C4)C(O)=O)C(C)(C)CCC2(C)C	PXQC5R83ZWM	Annotated	1	-2.4	79.4328	-26.9393	NO	-
NCGC00262933-01	OC1=C(O)C(O)=C(C=O)C=C1	YWBTRH9FLXQ	Annotated	1	-2.4	56.2341	-61.735	NO	-
NCGC00079022-02	O=S1(=O)N=C(OC2=CC=CC=C2)C3=CC=CC=C13	5A6T6DTQCBG	Annotated	1	-2.4	79.4328	-22.9853	NO	-
NCGC00177995-02	Cl.Cl.OC(=O)C1=CN(C2=CC=C(F)C=C2)C3=C(C=C(F)C(=C3)N4CCNCC4)C1=O	59X67HX3JA1	Annotated	1	-3	39.8107	-40.5022	NO	-
NCGC00356637-01	OC(=O)C(F)(F)F.CNS(=O)(=O)C1=CC=C(CC2=C(O)N(N=C2C3=CC=CC(=C3)C4=CC=CC=C4)C5=NC(=CS5)C(O)=O)C=C1	596J9C49NHM	Annotated	1	-3	79.4328	-55.3988	NO	-
NCGC00356269-01	Cl.NS(=O)(=O)C1=CC=CC(CC2=C(O)N(N=C2C3=CC=C(F)C(F)=C3)C4=NC(=CS4)C(O)=O)=C1	3177ZJTWZLC	Annotated	1	-2.4	50.1187	-17.3829	NO	-
NCGC00015163-09	Cl.Cl.NC(CO)C(=O)NNCC1=C(O)C(O)=C(O)C=C1	4BJDCJK87CR	Annotated	1	-2.2	50.1187	-49.5326	NO	-
NCGC00248469-01	OC(=O)C(F)(F)F.CC1=C2C(=O)N(NC2=CC(=O)N1CC3=CC=CO3)C4=CC=CC=C4	BRP6R8VDDKF	Annotated	1	-2.4	56.2341	-42.6745	NO	-
NCGC00090749-11	CC\C(C1=CC=C(O)C=C1)=C(\CC)C2=CC=C(O)C=C2	G67B89G8WNM	Annotated	1	-2.4	42.9434	-29.0872	NO	-
NCGC00024246-15	COC1=CC=CC2=C1C(=O)C3=C(O)C4=C(CC@(O)(CC@@H4OC@H5CC@H(N)C@H(O)C@H(C)O5)C(C)=O)C(O)=C3C2=O	5TCV6XBTGWA	Annotated	2	-1.2, -2.2	15.2012	-60.9143	NO	-
NCGC00350929-01	OC(=O)C(F)(F)F.CCC(C)(C)N1N=NN=C1C(N2CCC3=C(C2)C=CC=C3)C4=CC5=CC=C(OC)C=C5NC4=O	AS64NUUM9LH	Annotated	1	-2.4	56.2341	-29.2732	NO	-
NCGC00183714-01	CN(C)C1=CC=C2C(Cl)=CC(C(NC(C)=O)C3=CC=CO3)=C(O)C2=N1	6XPYVBHUKF1	Annotated	1	-2.2	50.1187	-39.4897	NO	-
NCGC00241083-01	OC(=O)C(F)(F)F.CC1=CC(NC(=S)N2CCC3=C(C2)C=CC=C3)=NC=C1	CQ74BV2MKTJ	Annotated	1	-2.4	79.4328	-22.7249	NO	-
NCGC00015655-09	OS(O)(=O)=O.CC(C)NCC(O)C1=CC(O)=CC(O)=C1.CC(C)NCC(O)C2=CC(O)=CC(O)=C2	QGJ126BJU78	Annotated	1	-2.4	56.2341	-50.6609	NO	-
NCGC00263230-01	COC1=CC=CC=C1C2=CC=CC(=C2)C3=C(O)C4=CC(C#N)=C(Cl)C=C4NC3=O	JA9TZ6YQNTN	Annotated	9	-2.4	62.249	-23.6743	NO	-
NCGC00189369-01	OC(=O)C(F)(F)F.CC@@H(CO)NC1=CC(NS(=O)(=O)C2=C(NC@@H(C)CO)C=C3NC(=O)CCC3=C2)=CC=C1C	5Y8QFGT7JNH	Annotated	1	-2.4	70.7946	-28.585	NO	-
NCGC00160483-02	Cl.CN1CCN(CCC(=O)N2C3=C(SC4=C2C=C(C=C4)C(F)(F)F)C=CC=C3)CC1	B6LCT15J1V7	Annotated	1	-2.4	56.2341	-60.0671	NO	-
NCGC00186052-01	OC(=O)C(F)(F)F.O=C1CCCC2=C1C3(CCCCC3)N=C(NC4=NC5=CC=CC=C5O4)N2	GK1DGC5W5JP	Annotated	1	-2.4	56.2341	-23.0723	NO	-
NCGC00188528-01	OC(=O)C(F)(F)F.O=C(NC1=NN=C(S1)C2=NC=CC=C2)NC3=CC4=C(C=CC=C4)C=C3	VC4JSJFX2CZ	Annotated	1	-2.4	56.2341	-29.872	NO	-
NCGC00488259-02	OC(=O)C(F)(F)F.COC1=CC=C(C2CC(=O)NC3=C2SC(=N3)N4CCOCC4)C(OC)=C1	8XLRDR37YWP	Annotated	1	-2.4	56.2341	-59.181	NO	-
NCGC00242597-01	NC@H(C(=O)N1C@H2CC@H2CC@H1C#N)C34CC5CC(CC(O)(C5)C3)C4	FU854XCFN1T	Annotated	4	-2.2	44.6684	-49.1074	NO	-
NCGC00090708-05	OC1=C2N=CC=CC2=CC=C1	FZAV74BNP6H	Annotated	3	-2.4, -2.2	117.262	-29.2016	NO	-
NCGC00189277-01	OC(=O)C(F)(F)F.OC(=O)C1=CC=C(O1)C2=CC3=C(C=C2)N=CN=C3NCC4=CC=CS4	DJZXXFVXGUG	Annotated	1	-2.4	89.1251	-25.4432	NO	-
NCGC00134126-02	OC(=O)C(F)(F)F.COC1=C(Cl)C=C(NC2=CC(C)=NC(=N2)N3N=C(C)C=C3C)C=C1	XWN6P5T3DCY	Annotated	1	-2.4	50.1187	-30.1162	NO	-
NCGC00488246-02	OC(=O)C(F)(F)F.COC1=CC=C(C2CC(=O)NC3=C2SC(=N3)N4CCCCC4)C(OC)=C1	85YKP9RD5RV	Annotated	1	-2.3	56.2341	-89.3414	NO	-
NCGC00238717-01	OC(=O)C(F)(F)F.CC1=CC=C(OCCN2C3=CC=CC=C3C4=C2CCN(C4)C(=O)C5CCCCC5)C=C1	PZR9P1DYASU	Annotated	1	-2.4	56.2341	-45.5434	NO	-
NCGC00167560-02	NC1=C(N)C=NC=C1	TKRA4M39WXD	Annotated	1	-2.4	79.4328	-25.97	NO	-
NCGC00357525-01	OC(=O)C(F)(F)F.NS(=O)(=O)C1=CC=C(NCC2=CN(N=C2C3=CC=CC=C3)C4=NC(=CS4)C(O)=O)C=C1	VCXK83N67AD	Annotated	1	-2.4	56.2341	-25.2955	NO	-
NCGC00179663-03	CCN(CC)C(=O)NC@H1CN(C)C@H2CC3=CNC4=C3C(=CC=C4)C2=C1	XNMUTGY72FY	Annotated	1	-2.4	50.1187	-60.415	NO	-
NCGC00185971-01	OC(=O)C(F)(F)F.C(CC1=CNC=N1)NC2=NC=NC3=C2C=CC(=C3)C4=CC=C5OCOC5=C4	25G2161N4B6	Annotated	1	-2.4	79.4328	-27.8108	NO	-
NCGC00015362-05	CCCCCCCCCCCCCCCC@H(O)C@@H(N)CO	8B57CH6TSCC	Annotated	1	-2.3	100	-110.118	NO	-
NCGC00187809-01	Cl.O=C1N2N=C(NC3=CC(=CC=C3)N4CCNCC4)SC2=NC5=C1C=CC=C5	38N89PNJ6F1	Annotated	1	-2.4	44.6684	-31.7417	NO	-
NCGC00343916-01	OC(=O)C(F)(F)F.OC1=C(CNC2=CC=C(C=C2)S(=O)(=O)NC3=CC=C(C=C3)C4CCNCC4)C=CC(Br)=C1	2LTSTKRB5D4	Annotated	1	-2.4	56.2341	-31.2966	NO	-
NCGC00241066-01	OC(=O)C(F)(F)F.CC(=O)NC1=C(C2=NC3=C(S2)C=CC=C3)C4=C(CN(CC4)C5COC5)S1	6G37T55K6D6	Annotated	1	-1.2	14.1254	-83.1047	NO	-
NCGC00181300-01	CCCC(=O)OCC@@H(OC(=O)CCC)C@@H(OC(=O)CCC)C@H(CN1C2=NC(=O)NC(=O)C2=NC3=C1C=C(C)C(C)=C3)OC(=O)CCC	KCTXCA61RCS	Annotated	1	-1.1	2.81838	-139.851	NO	-
NCGC00378588-02	CCOC1=CC(=CC=C1C2=NC@@(C)(C3=CC=C(Cl)C=C3)C@(C)(N2C(=O)N4CCN(CC(=O)N5CCOCC5)CC4)C6=CC=C(Cl)C=C6)C(C)(C)C	XHYJQA69DLY	Annotated	2	-2.4	49.0913	-29.0659	NO	-
NCGC00161601-02	CSC1=CC=C(\C=C2\C(C)=C(CC(O)=O)C3=C2C=CC(F)=C3)C=C1	KBL2Y6B96ZW	Annotated	1	-2.4	79.4328	-31.5785	NO	-
NCGC00351617-01	OC(=O)C(F)(F)F.CC1=C(N=C(NC(=O)CC2=CC=CC(OCCOCCOCCN)=C2)S1)C3=CC=C4N(CCC4=C3)C(=O)C5=CC=CC=C5C	55ZWKQ4DNUD	Annotated	1	-2.4	50.1187	-36.6503	NO	-
NCGC00165987-03	OCCCC1=CC=CC=C1	JF9DPFU3JR8	Annotated	1	-2.2	56.2341	-35.3257	NO	-
NCGC00161808-01	OC(=O)C@H(CC1=CC=C(O)C=C1)NS(=O)(=O)C2=CC=C(C=C2)C(O)=O	2HF9Z4RL7LT	Annotated	1	-2.4	44.6684	-21.0589	NO	-
NCGC00161701-01	OC1=CC2=C(N=CC=C2)C(NS(=O)(=O)C3=CC=C(Cl)S3)=C1	TTW4AFT8GWG	Annotated	1	-2.4	50.1187	-36.7272	NO	-
NCGC00351644-02	OC(=O)C(F)(F)F.CCCCN1N=C(C2=NC3=C(C=CC=C3)N=C12)C4=CC=CC=C4	NJ5QJWQN1UQ	Annotated	1	-1.1	25.1189	-126.998	NO	-
NCGC00091284-03	NC1=CC=CC2=C(N)C=CC=C12	J1X9WK36CKK	Annotated	2	-2.4, -2.2	112.946	-33.4791	NO	-
NCGC00091288-05	CC1=CC2=C(C=C1C)N(CC@H(O)C@H(O)C@H(O)CO)C3=NC(=O)NC(=O)C3=N2	8WYFK8K8GN7	Annotated	2	-1.1, -1.3	4.0325	-133.752	NO	-
NCGC00371815-01	OC(=O)C(F)(F)F.NC1=C(SC2=NC(=CC=C12)C3=CC=CS3)C(=O)NC4=CC=C(F)C=C4	9AQSMTJ7ZJJ	Annotated	1	-2.4	79.4328	-30.9415	NO	-
NCGC00248478-01	OC(=O)C(F)(F)F.CC1=C2C(=O)N(NC2=CC(=O)N1CC3=CC=NC=C3)C4=CC=CC=C4	DQPN2WN7NGL	Annotated	1	-2.4	50.1187	-30.6184	NO	-
NCGC00229661-01	OC(=O)C(F)(F)F.COC1=NC=C(NC(=O)C2=CC=CS2)C=C1	1AM6L13FHRV	Annotated	1	-2.2	50.1187	-40.7878	NO	-
NCGC00015989-17	O=C1N(C2CCC(=O)NC2=O)C(=O)C3=C1C=CC=C3	RFS5BGCGJ6R	Annotated	1	-2.4	50.1187	-28.4912	NO	-
NCGC00094419-05	CC1=CC=C(C=C1)S(=O)(=O)NC@@H(CC2=CC=CC=C2)C(=O)CCl	KCBQLTXPGWS	LOPAC	1	-1.2	3.98107	-20.0058	NO	-
NCGC00018185-09	COC1=CC=C(\C=C\C(=O)NC2=CC=CC=C2C(O)=O)C=C1OC	557QYRTBCJM	LOPAC	1	-2.2	39.8107	-29.3543	NO	-
NCGC00094031-06	NC1=CC=C(C=C1)C2=NC3=CC=C(C=C3N2)C4=NC5=CC(N)=CC=C5N4	H5W5A71XJJC	LOPAC	1	-2.2	39.8107	-32.8774	NO	-
NCGC00015706-04	CN(N=O)C1=CC(O)=C(O)C=C1	NQKM2XQVGCC	LOPAC	1	-2.4	56.2341	-66.4888	NO	-
NCGC00015180-05	OC(=O)\C=C/C(O)=O.CN1CCN(CC1)C2=NC3=C(C=CC(=C3)C(F)(F)F)N4C=CC=C24	G73CLX876T2	LOPAC	1	-2.2	44.6684	-17.1699	NO	-
NCGC00015571-05	OC1=C(C=CC=C1)N2CC=C(NC2=O)C3=CC=CC(=C3)N(=O)=O	UP5WAV1HGZL	LOPAC	1	-2.2	50.1187	-18.4082	NO	-
NCGC00024257-06	Cl.CNCC@H(O)C1=CC=CC(O)=C1	RDYK9L1H2ZL	LOPAC	1	-1.2	5.62341	-14.9934	NO	-
NCGC00016105-05	CCCOC1=C(C=CC=C1)C2=NC(=O)C3=C(NN=N3)N2	GZM67G1TMFT	LOPAC	1	-1.4	14.1254	-22.1469	NO	-
NCGC00261719-01	OC(=O)\C=C/C(O)=O.OC(=O)\C=C/C(O)=O.CN1CCN(CCCN2C3=C(SC4=C2C=C(Cl)C=C4)C=CC=C3)CC1	J45FHA2LW8U	LOPAC	1	-2.4	70.7946	-27.7094	NO	-
NCGC00015614-05	CN1CCC2=C(CC3=C(CC1)C=CC=C3)NC4=C2C=CC=C4	NACYQQABGVD	LOPAC	1	-2.4	31.6228	-27.7252	NO	-
NCGC00014711-11	OC(=O)CCC1=NC(=C(O1)C2=CC=CC=C2)C3=CC=CC=C3	GV9DFL3TJSR	LOPAC	1	-2.4	89.1251	-11.0881	NO	-
NCGC00015251-09	ClC1=C(C=CC=C1)C(N2C=CN=C2)(C3=CC=CC=C3)C4=CC=CC=C4	MRNJ6JKQ9YC	LOPAC	1	-2.4	19.9526	-14.0213	NO	-
NCGC00162214-02	Cl.CC(C)C1=C2CC@@(CCN(C)CCCC3=NC4=C(N3)C=CC=C4)(CCC2=CC(F)=C1)OC(=O)C5CC5	BH39CPTG53Y	LOPAC	1	-2.2	56.2341	-29.7513	NO	-
NCGC00261493-01	CS(O)(=O)=O.CCCCC1=NC=C(\C=C(/CC2=CC=CS2)C(O)=O)N1CC3=CC=C(C=C3)C(O)=O	NB8J9YXTSDF	LOPAC	1	-1.4	31.6228	-9.32782	NO	-
NCGC00015371-07	CCCCCCCCCCC\C=C/C(C)(C)\C=C/CCCC(O)=O	V5J3M84R2N7	LOPAC	1	-2.4	56.2341	-29.6873	NO	-
NCGC00015480-08	CC(C)(SC1=CC=C(CCN(CCCCC2CCCCC2)C(=O)NC3CCCCC3)C=C1)C(O)=O	LA4KMT8JS3L	LOPAC	1	-1.4	12.5893	-28.0517	NO	-
NCGC00165952-02	COC1=C(OCC2=C(C=C(C=C2)C(F)(F)F)C(F)(F)F)C=CC(\C=C(/C#N)C(=O)NC3=NN=C(S3)C(F)(F)F)=C1	ZU54NSHYHWB	LOPAC	1	-1.4	5.62341	-19.2767	NO	-
NCGC00015024-06	NC1(CCC2=C1C=CC(=C2)C(O)=O)C(O)=O	XVW8GV788N7	LOPAC	1	-2.2	56.2341	-25.1932	NO	-
NCGC00016027-04	OC1=C(O)C=C(C=C1)\C=C(/C#N)C(=O)NCCCNC(=O)C(=C\C2=CC(O)=C(O)C=C2)\C#N	SG4PNVQYMFF	LOPAC	1	-1.2	3.16228	-24.4845	NO	-
NCGC00186032-01	Cl.O=C(CCCCCN1CCN(CC1)C2=CC=CC=C2C3=CC=CC=C3)NC4CCCC5=CC=CC=C45	N2CMM9T9XWG	LOPAC	1	-1.2	25.1189	-13.3057	NO	-
NCGC00015877-09	CC1=C(CCN2CCC(CC2)=C(C3=CC=C(F)C=C3)C4=CC=C(F)C=C4)C(=O)N5C=CSC5=N1	U4UCQ5BF9X6	LOPAC	1	-2.2	56.2341	-22.3779	NO	-
NCGC00022653-06	Na+.CC1=NN=C(SCC2=C(N3C@H(SC2)C@H(NC(=O)CN4C=NN=N4)C3=O)C(O-)=O)S1	8K9GYU9VQ7F	LOPAC	1	-2.2	50.1187	-21.4496	NO	-
NCGC00167816-02	COC1=C(C=CC(SC)=C1)C(=O)N2CCC(CC3=CC=CC=C3)CC2	R6FGX3SL59R	LOPAC	1	-1.4	3.16228	-10.862	NO	-
NCGC00094034-06	CC@1(CC2=CC(OCC(O)=O)=C(Cl)C(Cl)=C2C1=O)C3CCCC3	A38JVUS78DQ	LOPAC	1	-2.2	25.1189	-28.4094	NO	-
NCGC00261632-01	O=C1NC(=O)\C(S1)=C\C2=CC=C3N=CC=NC3=C2	N34Y96BNK7M	LOPAC	1	-1.2	7.94328	-20.4575	NO	-
NCGC00024832-04	CC(=O)NC@@H(CC1=CNC2=C1C=CC=C2)C(=O)OCC3=CC(=CC(=C3)C(F)(F)F)C(F)(F)F	SFP1HMBB8NN	LOPAC	1	-1.2	39.8107	-15.7305	NO	-
NCGC00093742-04	ClCC(=O)C@H(CC1=CC=CC=C1)NC(=O)OCC2=CC=CC=C2	58CKCD1AZNR	LOPAC	1	-1.2	10	-19.1948	NO	-
NCGC00261494-01	Cl.COC(=O)C1=C(C)NC(C)=C(C1C2=CC=CC(=C2)N(=O)=O)C(=O)OCCN(C)CC3=CC=CC=C3	NP352PFF4BG	LOPAC	1	-1.2	3.54813	-15.8911	NO	-
NCGC00015349-05	OC1=C(O)C2=C(C=CC(=O)O2)C=C1	BSCAS9QLSA7	LOPAC	1	-2.4	70.7946	-13.2952	NO	-
NCGC00162095-02	CC(C)(NC(=O)CBr)C@H1CCCC@(C)(C1)NCC(O)COC2=CC=CC=C2CC=C	46Q74B3N591	LOPAC	1	-2.4	56.2341	-34.9069	NO	-
NCGC00015131-04	Cl.CCN1CCC2=C(CC1)N=C(N)O2	C4FB5GD6LP3	LOPAC	1	-2.4	39.8107	-12.8505	NO	-
NCGC00094453-03	CN(C@@H1CCC@2(CCCO2)CC@H1N3CCCC3)C(=O)CC4=CC=CC=C4	GUPF7H1514X	LOPAC	1	-2.4	35.4813	-27.7246	NO	-
NCGC00025069-04	Na+.O-S(=O)(=O)C1=CC(=C2C(NC(=O)C3=CC=CC(NC(=O)NC4=CC=CC(=C4)C(=O)NC5=CC=C(C6=CC(=CC(=C56)S(O-)(=O)=O)S(O-)(=O)=O)S(O-)(=O)=O)=C3)=CC=C(C2=C1)S(O-)(=O)=O)S(O-)(=O)=O	DNFWHQ1PPAD	LOPAC	1	-1.4	0.316228	-36.6042	NO	-
NCGC00015770-05	O=C1ON=C2C=NC3=C(C=CC=C3)N12	3XSYSCYG35G	LOPAC	1	-2.4	56.2341	-21.0899	NO	-
NCGC00015545-07	O\N=C1\C(NC2=C1C=CC=C2)=C3\C(=O)NC4=C3C=CC=C4	4QGMNCSUWT3	LOPAC	1	-1.2	3.54813	-17.9413	NO	-
NCGC00015587-03	OC(=O)C(O)=O.IC1=C(CNC2C3CCN(CC3)C2C(C4=CC=CC=C4)C5=CC=CC=C5)C=CC=C1	B7X9HVGUQWD	LOPAC	1	-3	63.0957	-19.7509	NO	-
NCGC00261882-01	OC1C(OC2=CC(O)=CC(O)=C2C1=O)C3=CC=C(O)C(O)=C3	5HRD4L26VWH	LOPAC	1	-1.2	10	-14.3326	NO	-
NCGC00162249-03	Na+.CC(C)C1=CC=C2N(CC3=CC=C(Cl)C=C3)C(CC(C)(C)C(O-)=O)=C(SC(C)(C)C)C2=C1	6J7CZ93FGT3	LOPAC	1	-1.4	15.8489	-28.9764	NO	-
NCGC00016029-05	OC1=C(O)C=C(\C=C(/C#N)C(=O)NCCC2=CC=CC=C2)C=C1	LXWSTQ9NA1Z	LOPAC	1	-1.2	7.94328	-14.9613	NO	-
NCGC00261240-01	Cl.Cl.OCCN1CCN(CCCN2C3=C(SC4=C2C=C(C=C4)C(F)(F)F)C=CC=C3)CC1	FQSZ3XG7BYV	LOPAC	1	-2.4	50.1187	-38.8357	NO	-
NCGC00185991-01	CC1=NC(N=NC2=CC=CC=C2)=C(O)C=C1	9L3HHUWGPAW	LOPAC	1	-1.2	1.77828	-14.064	NO	-
NCGC00015713-10	CCOC(=O)C1=C(C)NC(C)=C(C1C2=CC=CC(=C2)N(=O)=O)C(=O)OC	WWVUUL51AN6	LOPAC	1	-2.4	63.0957	-22.753	NO	-
NCGC00162079-02	Cl.CN(C)CC\C=C1\C2=C(SC3=C1C=CC(Cl)=C3)C=CC=C2	LRZVZ2PAT4A	LOPAC	1	-2.4	70.7946	-12.8794	NO	-
NCGC00015748-13	COC(=O)C1=C(C)NC(C)=C(C1C2=C(C=CC=C2)N(=O)=O)C(=O)OC	QHCMDTAJBCY	LOPAC	1	-1.2	11.2202	-23.9771	NO	-
NCGC00015699-03	Cl.CN1CCC2(CCN3CCC4=C(OC5=C4C=CC=C5)C3C2)N(C)C1=O	SB6C2BGUBA7	LOPAC	1	-1.4	17.7828	-11.1639	NO	-
NCGC00162111-02	Na+.CO\N=C(/C(=O)NC@H1C2SCC(CSC3=NC(=O)C(O-)=NN3C)=C(N2C1=O)C(O-)=O)C4=CSC(N)=N4	D2W5TFDWXGG	LOPAC	1	-1.2	19.9526	-18.1196	NO	-
NCGC00186015-01	O=N(=O)\C=C\C1=CC2=C(OCO2)C=C1	TA1HFBWJFHV	LOPAC	1	-2.2	56.2341	-23.5369	NO	-
NCGC00015467-16	COC1=C(C=C(Cl)C=C1)C(=O)NCCC2=CC=C(C=C2)S(=O)(=O)NC(=O)NC3CCCCC3	AA771BVG5BS	LOPAC	1	-2.4	31.6228	-13.7632	NO	-
NCGC00094150-03	NC@@H(CCC(=O)NC@H(CSN=O)C(=O)NCC(O)=O)C(O)=O	SP37Y33YMYH	LOPAC	1	-1.2	12.5893	-13.0273	NO	-
NCGC00261042-01	CS(O)(=O)=O.CN1CC@@H(CC@H2C@H1CC3=CNC4=CC=CC2=C34)C(=O)NC@5(C)OC@@6(O)C@@H7CCCN7C(=O)C@H(CC8=CC=CC=C8)N6C5=O	PLTQB8LLURT	LOPAC	1	-2.4	56.2341	-32.2291	NO	-
NCGC00015113-03	Cl.COC1=C(NC2=C3C=CC=CC3=NC4=C2C=CC=C4)C=CC(NS(C)(=O)=O)=C1	FB4DPBJQTWD	LOPAC	1	-2.2	56.2341	-24.6495	NO	-
NCGC00015476-05	Cl.COC1=C(C=C(NC(=O)C2=CC=C(C=C2)C3=C(C)C=C(C=C3)C4=NOC(C)=N4)C=C1)N5CCN(C)CC5	WABB65P8U3V	LOPAC	1	-2.2	17.7828	-19.2475	NO	-
NCGC00015639-04	OC(=O)C(=C\C1=C(NC2=CC(Cl)=CC(Cl)=C12)C(O)=O)\C3=CC=CC=C3	9BCXTHY59QZ	LOPAC	1	-2.2	56.2341	-29.011	NO	-
NCGC00162333-02	Cl-.NH3+Ru(NH3+)(NH3+)(NH3+)(NH3+)ORu(NH3+)(NH3+)(NH3+)(NH3+)ORu(NH3+)(NH3+)(NH3+)(NH3+)NH3+	Q3X7KN5GQS9	LOPAC	1	-2.2	56.2341	-26.2955	NO	-
NCGC00261167-01	O=C1NCC2=C3C(NC4=C3C=CC=C4)=C5NC6=C(C=CC=C6)C5=C12	2NJ9FAP2C11	LOPAC	1	-1.4	1.41254	-23.7182	NO	-
NCGC00094250-05	CC1=CCCC@@2(C)OC@@H2C@H3OC(=O)C(=C)C@@H3CC1	UPJPR6QVLRG	LOPAC	1	-1.2	10	-18.747	NO	-
NCGC00015599-05	CCCC1=C(OCCCOC2=CC=C(OCC(O)=O)C=C2)C=CC(C(C)=O)=C1O	K96869MJ4QN	LOPAC	1	-2.2	50.1187	-24.6426	NO	-
NCGC00162223-02	OCC1OC@H(SAu)C@H(O)C@@H(O)C@@H1O	SXKU12CZFRU	LOPAC	1	-3	89.1251	-26.4818	NO	-
NCGC00015008-05	CN1C(=NC2=C1C(=O)N(CC=C)C(=O)N2C)C3=CC=C(C=C3)S(O)(=O)=O	D7M8QHLW42K	LOPAC	1	-2.2	25.1189	-20.1333	NO	-
NCGC00162271-02	Na+.CCN1C=C(C(O-)=O)C(=O)C2=CC=C(C)N=C12	NZJ5G2FMM46	LOPAC	1	-1.4	8.91251	-10.4795	NO	-
NCGC00093704-08	CCC1NC(=O)C(C(O)C(C)C\C=C\C)N(C)C(=O)C(C(C)C)N(C)C(=O)C(CC(C)C)N(C)C(=O)C(CC(C)C)N(C)C(=O)C(C)NC(=O)C(C)NC(=O)C(CC(C)C)N(C)C(=O)C(NC(=O)C(CC(C)C)N(C)C(=O)CN(C)C1=O)C(C)C	MVQSSJS878A	LOPAC	1	-2.2	25.1189	-22.7796	NO	-
NCGC00015455-08	CCOC(=O)C1=C(C)NC(C)=C(C1C2=CC=CC(Cl)=C2Cl)C(=O)OC	ZN514KY52AJ	LOPAC	1	-2.2	50.1187	-25.6636	NO	-
NCGC00016015-10	C\C(=C/C1=CC=C(C=C1)C(O)=O)C2=CC3=C(C=C2)C(C)(C)CCC3(C)C	UZ22NPFGK33	LOPAC	1	-1.4	39.8107	-9.89385	NO	-
NCGC00015720-07	OC1=C(C=C(C=C1)C(F)(F)F)N2C(=O)NC3=C2C=CC(=C3)C(F)(F)F	66X134AJCH1	LOPAC	1	-2.4	44.6684	-30.4991	NO	-
NCGC00162106-03	Na+.NC(=O)C1=CC=N+(CC2=C(N3C@H(SC2)C@H(NC(=O)C@@H(C4=CC=CC=C4)S(O-)(=O)=O)C3=O)C(O-)=O)C=C1	GVV1PHHJD3M	LOPAC	1	-2.2	50.1187	-20.2593	NO	-
NCGC00015369-06	ClC1=C(Cl)C2=C(C=CC=C2)C(=O)O1	WFYQQ7V7NNN	LOPAC	1	-2.2	31.6228	-36.6032	NO	-
NCGC00186027-01	CCOC(=O)C1=C(C)NC(C)=C(C1C2=C(F)C(F)=C(F)C(F)=C2F)C(=O)OCC	TY4ZUFK4XYW	LOPAC	1	-1.2	6.30957	-13.3472	NO	-
NCGC00015799-04	Cl.CCCC(C(=O)OCCN(CC)CC)(C1=CC=CC=C1)C2=CC=CC=C2	XJFKSAUN2C1	LOPAC	1	-2.4	56.2341	-13.6127	NO	-
NCGC00261461-01	OC1=CC=C(C(O)=C1)C2=C(O)C(=O)C3=C(O)C=C(O)C=C3O2	4U7DUXQ1ARH	LOPAC	1	-1.2	3.98107	-26.3521	NO	-
NCGC00094226-07	OC1=CC(\C=C\C2=CC(O)=C(O)C=C2)=CC(O)=C1	XV2LC9Q7RWS	LOPAC	1	-1.2	3.16228	-20.6608	NO	-
NCGC00015881-04	OC1=CC(=CC(=C1O)N(=O)=O)C(=O)C2=C(F)C=CC=C2	HZXCUBQN78Y	LOPAC	1	-2.2	39.8107	-35.2396	NO	-
NCGC00015582-06	BrC1=CC2=C(NC3=C2CC(=O)NC4=C3C=CC=C4)C=C1	QVKH14NQ4JT	LOPAC	1	-1.4	19.9526	-18.5918	NO	-
NCGC00162232-03	Na+.CCCCCN(CCCCC)C(=O)C(CCC(O-)=O)NC(=O)C1=CC(Cl)=C(Cl)C=C1	8BBQWBUKUJA	LOPAC	1	-2.2	44.6684	-18.5099	NO	-
NCGC00162092-02	OC(=O)C(F)(F)F.CC1=C(N)C=CC(CN2C=NC3=C2CC@H(N(C3)C(=O)C(C4=CC=CC=C4)C5=CC=CC=C5)C(O)=O)=C1	42RCXHFXAYL	LOPAC	1	-1.4	10	-10.3824	NO	-
NCGC00261097-01	OC1=CC=C(C=C1)C2=COC3=C(C=CC(O)=C3)C2=O	4BL6X2976SP	LOPAC	1	-2.4	56.2341	-11.1953	NO	-
NCGC00015283-05	OC1=C(O)C=CC=C1	T5W81URMP9X	LOPAC	1	-1.4	3.98107	-9	NO	-
NCGC00015451-04	OC(=O)\C=C/C(O)=O.CCOC(=O)NC1=CC=C(NCC2=CC=C(F)C=C2)N=C1N	FDYP9J3HS8H	LOPAC	2	-2.4, -2.2	39.8107	-52.8197	NO	-
NCGC00015000-05	CN1C2=C(NC(=N2)C3=CC=C(C=C3)S(O)(=O)=O)C(=O)N(C)C1=O	PFLYPY66955	LOPAC	1	-2.2	50.1187	-27.7847	NO	-
NCGC00024665-06	CS(O)(=O)=O.CSC1=CC2=C(SC3=C(CC2N4CCN(C)CC4)C=CC=C3)C=C1	FV6TAMLXUQX	LOPAC	1	-2.4	56.2341	-27.5009	NO	-
NCGC00094462-03	N\C(SC1=CC=CC=C1N)=C(C#N)\C(C#N)=C(\N)SC2=C(N)C=CC=C2	S1P3U12XDVD	LOPAC	1	-3	19.9526	-18.2285	NO	-
NCGC00094381-04	CC1=CC(C)=C(N1)\C=C2/C(=O)NC3=CC=CC=C23	1VRH5B7RJ5W	LOPAC	1	-1.4	8.91251	-67.4569	NO	-
NCGC00015735-08	OC1=C(C=C(Cl)C=C1)C(=O)NC2=C(Cl)C=C(C=C2)N(=O)=O	PXG2C6VDU77	LOPAC	1	-2.4	63.0957	-12.0841	NO	-
NCGC00017366-05	CS(O)(=O)=O.CCCN1CC@H(CSC)CC@H2C@H1CC3=CNC4=C3C2=CC=C4	8YVRTBQWR5M	LOPAC	1	-2.2	50.1187	-28.6581	NO	-
NCGC00261917-01	Cl.Cl.CN1CCN(CCCN2C3=C(SC4=C2C=C(C=C4)C(F)(F)F)C=CC=C3)CC1	111MA4QCS5X	LOPAC	1	-2.4	56.2341	-35.299	NO	-
NCGC00015143-10	BrC1=NNC2=C1C=CC=C2N(=O)=O	FSNAUD3NF7M	LOPAC	1	-2.4	79.4328	-16.0953	NO	-
NCGC00015764-04	CCCCCCC\C=C/CCCCCCCCC(O)=O	448PTK9WNTY	LOPAC	1	-2.4	31.6228	-26.8493	NO	-
NCGC00179436-02	OC(C(O)C(O)=O)C(O)=O.CC(C)NCC@@H(O)C1=CC(O)=C(O)C=C1	9F9N7Z4QU72	LOPAC	1	-2.2	50.1187	-23.7828	NO	-
NCGC00378922-01	COC@@H(CC1=CC=C(OCCC2=C(C)OC(=N2)C3=CC=CC=C3)C4=C1SC=C4)C(O)=O	95479XKK6VU	NPACT	1	-1.4	19.9526	-15.441	NO	-
NCGC00485908-01	OC(=O)\C=C\C1=CC=C(C=C1)C2=CC=C(O)C(=C2)C34CC5CC(CC(C5)C3)C4	7KQX2K5HD95	NPACT	1	-2.4	44.6684	-26.0806	NO	-
NCGC00378965-03	CCOC1=C(NC2=NC=C3N(C)C(=O)C4=C(C=CC=C4)N(C5CCCC5)C3=N2)C=CC(=C1)C(=O)N6CCC(CC6)N7CCN(C)CC7	8RZHSQFSYZJ	NPACT	1	-2.4	56.2341	-24.5455	NO	-
NCGC00402240-03	COC1=CC(NC2=C(C=C(C=C2)N(=O)=O)C(O)=O)=CC3=CC=CC=C13	MC4J23C5Z1Y	NPACT	1	-2.4	50.1187	-26.8251	NO	-
NCGC00384607-01	C\C=C(\C)C(=O)OC1CC2(C)OC(=CC2=O)C(=C)CC3OC(=O)C(=C)C13	Z9SPZLMKY8Q	NPACT	1	-1.4	11.2202	-25.4635	NO	-
NCGC00371134-01	NC1=NC(N)=C(SC#N)C=C1SC#N	A16ZD3YG8UM	NPACT	1	-2.4	14.1254	-31.145	NO	-
NCGC00347395-02	CC(=O)OC@@H(COC@@H1OC@H(CO)C@H(O)C@H(O)C@H1O)C@@2(C)CCC@@H3C(CCC@@H4C(C)(C)C@@H(O)CCC@@34C)=C2	LTMNS9M9AXJ	NPACT	1	-2.4	15.8489	-22.5987	NO	-
NCGC00378690-01	Cl.CC1=C2N=C(NC3=CC=C(OCCN4CCCC4)C=C3)N=NC2=CC(=C1)C5=CC(O)=CC=C5Cl	QJMBY5TN5XB	NPACT	1	-2.4	56.2341	-25.1668	NO	-
NCGC00485083-01	CCOC1=CC=C(CC2=NC(=CS2)C3=C(C)N=C4C=CC=CN34)C=C1	LZD2VQFFX3F	NPACT	1	-2.4	44.6684	-29.3899	NO	-
NCGC00015878-08	COC(=O)C1C(O)CCC2CN3CCC4=C(NC5=C4C=CC=C5)C3CC12	GLXR7YRD486	NPACT	1	-2.2	31.6228	-67.8566	NO	-
NCGC00390366-01	COC1=CC2=C(NC3=CC(OC)=C(Cl)C=C3Cl)C=C(N=C2C=C1OCCCN4CCN(C)CC4)C#N	VSPU2VMRHAY	NPACT	1	-2.4	56.2341	-32.8998	NO	-
NCGC00385842-01	OC(=O)CC1(O)C(=O)NC2=CC=CC=C12	KGKXP4GXSGK	NPACT	1	-2.4	56.2341	-28.1331	NO	-
NCGC00390408-01	NC1=NC=CN2C(=NC(C3=CC4=C(N3)C(Cl)=CC=C4)=C12)C5CCC(CC5)C(O)=O	CXQKV34L755	NPACT	1	-2.4	50.1187	-33.2032	NO	-
NCGC00381208-01	C\C=C(\C)C(=O)OC1C@H2OC(=O)C(=C)C@@H2C@@H(O)C\C(C)=C\C(=O)C=C1C	LDX24QN2AQU	NPACT	1	-1.4	1.58489	-28.2978	NO	-
NCGC00380856-01	CC1=C(O)C=C2C3OCCCC3(O)OCC2=C1O	TMGR86AGTYU	NPACT	1	-2.4	50.1187	-23.2703	NO	-
NCGC00485901-01	CC1=CC=C(C=C1)C2=C(N(CCCO)C3=NC=NC(N)=C23)C(=O)CCl	7Y3H95WH3TZ	NPACT	1	-1.4	3.54813	-24.9783	NO	-
NCGC00380390-01	CC1(CO)CCCC2(C)C1C(OC(=O)C3=CC=CC=C3)C=C4C(=O)OCC24O	4AR9FD6TW1C	NPACT	1	-2.4	44.6684	-28.0724	NO	-
NCGC00380906-01	CCC(C)(OC(C)=O)C(=O)OC@H1C@@H(CC@@H2C@@(C)(C@@H3CC@H4C=COC@H4O3)C@H(C)CC@H(OC(C)=O)C@@2(COC(C)=O)C@@15CO5)OC(C)=O	4P82KT3Q8SG	NPACT	1	-2.4	10	-20.2562	NO	-
NCGC00346496-04	CN1CCN(CC1)C2=CC=C(NC3=NC=C(Cl)C(OC4=CC(NC(=O)C=C)=CC=C4)=N3)C=C2	35GSTM2UBJV	NPACT	1	-2.4	44.6684	-27.6338	NO	-
NCGC00388427-01	OC1=C(C=CC=C1)C(=O)NC2=NC=C(S2)N(=O)=O	KYCMBK4RC6S	NPACT	1	-2.4	44.6684	-30.6755	NO	-
NCGC00169010-02	OCC@H1OC@@H(OC2=C3C(O)=C4C(=O)OCC4=CC3=CC=C2)C@H(O)C@@H(O)C@@H1O	61R7PR5GBNZ	NPACT	1	-2.4	22.3872	-29.6004	NO	-
NCGC00380290-01	C\C=C(\C)C(=O)OC@H1C@H(O)C@@H2C@@H(CC(C)=CC(=O)\C=C1/C)OC(=O)C2=C	FTTCNWU76C2	NPACT	1	-1.4	4.46684	-23.2543	NO	-
NCGC00381113-01	CC(=C)C(=O)OC1CC2(C)OC(=CC2=O)C(=C)CC3OC(=O)C(=C)C13	QR19VP9T2MN	NPACT	1	-1.4	8.91251	-22.0742	NO	-
NCGC00186421-07	COC1=CC(O)=C2C(=C1)\C=C\CC@H(O)C@H(O)C(=O)C=CCC@H(C)OC2=O	6T4VGGLTGMY	NPACT	1	-2.4	25.1189	-26.0747	NO	-
NCGC00370998-03	OC(=O)CCC1=C(F)C=C(NCC2=C3CCCN(CCOC4=CC=CC=C4)C3=CC=C2)C=C1	CM4J8149DMA	NPACT	1	-2.4	44.6684	-32.1556	NO	-
NCGC00388526-02	Na+.COC1=CC=NC(CS(=O)C2=NC3=C(N-2)C=CC(OC(F)F)=C3)=C1OC	DFBWVJGG55A	NPACT	1	-2.4	56.2341	-26.1279	NO	-
NCGC00385946-01	CC(=O)OC1C\C(C)=C\CC\C(C)=C\C2OC(=O)C(=C)C12	PTA45FV3B8Y	NPACT	1	-1.4	11.2202	-20.9908	NO	-
NCGC00378620-04	CNC(=O)C1=CC=CC=C1NC2=CC(NC3=CC=C(C=C3OC)N4CCOCC4)=NC=C2C(F)(F)F	Z57HN353B48	NPACT	1	-1.4	6.30957	-23.5767	NO	-
NCGC00402340-02	CCCC1=NNC2=C1C(C3=C(O)C(Cl)=CC(Cl)=C3)C(C#N)=C(N)O2	1NT2P4QURSP	NPACT	1	-2.4	44.6684	-28.9816	NO	-
NCGC00343986-02	COC1=CC2=C(C=C1OC)C3=C(C2)C(NC4=CC(F)=CC=C4)=NN3	Y3LAT1QLMVG	NPACT	1	-2.4	63.0957	-24.9642	NO	-
NCGC00016107-09	Cl.CC(C)N(CCC(=O)C1=CC=C2C=CC=CC2=C1)CC3=CC=CC=C3	R39BL73ZAD6	NPACT	1	-1.2	28.1838	-65.2258	NO	-
NCGC00386875-01	CCOC1=CC=C(C=C1)C2=CC(NC(=O)C3=C(F)C=CC=C3F)=C(S2)C(O)=O	Q2R3HKX8ZFN	NPACT	1	-1.4	14.1254	-20.9442	NO	-
NCGC00370923-11	CC1=C(C(C2=CC=C(C=C2)N(=O)=O)C3=C(CC(C)(C)CC3=O)N1)C(=O)OC4CCCCC4	T3A8G579NDN	NPACT	1	-2.1	17.7828	-104.121	NO	-
NCGC00169025-02	CC(C)=CCC1=C(O)C(C(O)=O)=C(OC2=C(CO)C=C(C)C=C2O)C=C1	V28TAZ9NB7K	NPACT	1	-2.4	44.6684	-26.4959	NO	-
NCGC00168931-02	CC1=C2C@@H3OC(=O)C(=C)C@@H3CC(=O)C@@2(C)CCC1	S1514Q1VW2C	NPACT	1	-2.4	56.2341	-26.7359	NO	-
NCGC00238453-07	COC1=CC(=CC=C1NC2=NC(NC3=C(C=CC=C3)S(=O)(=O)C(C)C)=C(Cl)C=N2)N4CCC(CC4)N5CCN(C)CC5	GXL1KRQXNUB	NPACT	1	-2.4	56.2341	-24.454	NO	-
NCGC00180848-02	CC1=CCC@H(O)C@@2(C)CC@@H(O)C@@H3C@@H(OC(=O)C3=C)C@H12	WCJF82T1NRB	NPACT	1	-2.4	19.9526	-29.3105	NO	-
NCGC00183656-09	CN(NC(=O)CC(=O)NN(C)C(=S)C1=CC=CC=C1)C(=S)C2=CC=CC=C2	T3K6261GFGZ	NPACT	1	-2.4	35.4813	-33.2162	NO	-
NCGC00380690-01	OC@@H1C@@H(COC(=O)\C=C\C2=CC=CC=C2)OC@@H(OC(=O)C3=CC(O)=C(O)C(O)=C3)C@H(O)C@H1O	2XU4H2MU8HL	NPACT	1	-1.4	8.91251	-20.2739	NO	-
NCGC00387772-02	N#C\C(=C1/NC2=CC=CC=C2S1)C3=NC(NCCC4=CC=CN=C4)=NC=C3	5ZYHJHL7G9M	NPACT	1	-1.4	5.62341	-26.3907	NO	-
NCGC00379163-01	Cl.CCCC1(CCC)CCC2(CCN(CCCN(CC)CC)C2)CC1	7A74AMTVCM5	NPACT	4	-2.4	79.4328	-31.943	NO	-
NCGC00484066-01	COC1=CC(=CC(OC)=C1)N2CC3=CN=C(NC4=CC=C(C=C4)N5CCN(C)CC5)N=C3N(CC6=CC=C(NC(=O)C=C)C=C6)C2=O	XS11NZ9HN4A	NPACT	1	-2.4	56.2341	-26.3903	NO	-
NCGC00485375-01	CC(C)CC@H(NC(=O)CNC(=O)OCC1=CC=CC=C1)C(=O)NC@@H(CC2=CC=CC=C2)C(=O)CCl	3YTJZ1FUHR5	NPACT	1	-2.4	22.3872	-23.9183	NO	-
NCGC00381331-01	CCC(C)CC(=O)OC1C(C(C)C)C(O)C=C(CO)C1=O	XLKGKV53R3T	NPACT	1	-2.4	56.2341	-22.3279	NO	-
NCGC00378567-02	CN1C=C(C=N1)C2=CN=C3C=CC4=CC=C(CS(=O)(=O)NCC5=NC=CC=C5)C=C4C(=O)C3=C2	CV8WNC5BSUG	NPACT	1	-1.4	10	-17.1544	NO	-
NCGC00385487-01	COC1=C2CNC(=O)C2=CC(OCC(O)C(C)(C)O)=C1C	ZQPM3FAZSUD	NPACT	1	-2.4	56.2341	-27.6157	NO	-
NCGC00380115-01	CC1=CC(O)=CC(OC2=CC(C)=C(C(O)=O)C(O)=C2)=C1	NPLXMNYS1W7	NPACT	1	-2.4	56.2341	-27.6388	NO	-
NCGC00483927-01	CC1=NN=C2C@H(CC(=O)NC3=CC=C(OCCOCCOCCOCCNC4=CC=CC5=C4C(=O)N(C6CCC(=O)NC6=O)C5=O)C=C3)N=C(C7=C(SC(C)=C7C)N12)C8=CC=C(Cl)C=C8	ZXB193KSURY	NPACT	1	-2.4	22.3872	-25.9289	NO	-
NCGC00485131-01	CC1=CC(=O)C2=C(C)CCC@@H3C@H(OC(=O)C3=C)C@@H12	1FLND8LV3GU	NPACT	1	-1.4	10	-24.4742	NO	-
NCGC00485899-01	CN(C)C1=CC=C(NC(=O)NS(=O)(=O)C2=CC=C(Cl)C=C2)C=C1	A38QFAPWTBM	NPACT	1	-2.4	50.1187	-31.9971	NO	-
NCGC00385333-01	COC1=CC(\C=C\C2=CC=CC=C2)=C(C(O)=O)C(O)=C1CC=C(C)C	CXFZ6MT6L71	NPACT	1	-2.4	31.6228	-17.5569	NO	-
NCGC00380442-01	CC1OC(=O)C23C(=C)C(C)(CC4C2(C)CC=C5C(=CC(=O)OC5(C)C)C4(C)O)C(=O)C13O	8X9JDDLCTU5	NPACT	1	-2.4	35.4813	-27.8443	NO	-
NCGC00386303-01	OC1=C(Br)C=C(C=C1Br)C2=NOC(=N2)C(=O)NCC3=CC=C(OC4=CC=CC=C4)C=C3	XKSRDST7UB1	NPACT	1	-1.4	17.7828	-24.297	NO	-
NCGC00386714-01	CC\C(=C(/C1=CC=C(O)C=C1)C2=CC=C(OCCNC)C=C2)C3=CC=CC=C3	576CCVQC7SJ	NPACT	1	-2.4	79.4328	-33.4078	NO	-
NCGC00169660-02	OC(=O)C1=C(CCCCCCC\C=C/C\C=C/CC=C)C=CC=C1O	BT77ZRMHBJU	NPACT	1	-1.4	25.1189	-27.2026	NO	-
NCGC00163696-04	Cl.CN(C)CC1CCN2C(C1)=C(C3=C2C=CC=C3)C4=C(C(=O)NC4=O)C5=CN(C)C6=C5C=CC=C6	H39KWDFRPWJ	NPACT	1	-2.4	56.2341	-28.1172	NO	-
NCGC00484067-01	CN1CCN(CC1)C2=CC(NC3CCOCC3)=C(C=C2)C(=O)NC4=NNC5=C4C=C(CC6=CC(F)=CC(F)=C6)C=C5	SQ1DQJ788GP	NPACT	1	-2.4	56.2341	-20.6922	NO	-
NCGC00385722-01	CC1=C2C@H3OC(=O)C(=C)C@3(O)CCC@@2(C)CCC1	DXGWKLBCCC8	NPACT	1	-2.4	50.1187	-29.7762	NO	-
NCGC00378811-02	CN1CCN(CC1)C2=CC=C(NC3=NC=C4C(=O)N(C5=NC6=C(C=CC=C6)N5C4=N3)C7=C(C)C=CC=C7C)C=C2	VY77D3V3NU6	NPACT	1	-2.4	56.2341	-28.2972	NO	-
NCGC00488702-01	COC1=CC=CC(CNC(=O)C2=NC3SC=C(COCC4=CC=C(C=C4)C(O)=O)C3C(=O)N2)=C1	QLDG1G5QNJZ	NPACT	1	-1.4	5.62341	-26.9203	NO	-
NCGC00346497-02	CN1CCN(CC1)C2=CC=C(NC3=NC=C(Cl)C(SC4=CC(NC(=O)C=C)=CC=C4)=N3)C=C2	3MF9VAXUV93	NPACT	1	-2.4	19.9526	-28.6544	NO	-
NCGC00386701-02	Cl.CN(CCN(C)CC1=COC2=CC(C)=C(C)C=C2C1=O)CC3=CN(C4=C3C=CC=C4)C5=CC=CC(=C5)C(F)(F)F	MG9CBU2XB9X	NPACT	1	-2.4	79.4328	-30.9858	NO	-
NCGC00485952-01	CC1=CC(OCCCS(C)(=O)=O)=CC(C)=C1C2=CC=CC(COC3=CC=C(C=C3)C4=CC(=O)NS4=O)=C2	KK74TL7CSUZ	NPACT	1	-1.4	3.98107	-27.2171	NO	-
NCGC00015468-06	CN(C)C1=NC=C2N=CN=C(NC3=CC4=C(C=C3)N(CC5=CC=CC=C5)N=C4)C2=C1	4GUJL9CJQNA	NPACT	1	-2.4	56.2341	-28.3117	NO	-
NCGC00381057-01	C\C=C(\C)C(=O)OC1C(O)C2C(CC3(C)OC3C(=O)CC1=C)OC(=O)C2=C	3K9QCV9K2QD	NPACT	1	-1.4	14.1254	-21.1477	NO	-
NCGC00390583-01	COC1=CC(=CC=C1NC2=NC=C(Cl)C(=N2)C3=CNC4=CC=CC=C34)N5CCC(CC5)N6CCN(C)CC6	T2XADCMWG25	NPACT	1	-2.4	50.1187	-30.5494	NO	-
NCGC00384884-01	CC(CCC1C(=C)CCC2C(C)(COC(C)=O)CCCC12C)CC(O)=O	8G6FAQC4FLR	NPACT	1	-1.4	17.7828	-20.0002	NO	-
NCGC00016819-06	COC1=CC2=C(C=C1)C(C)(C)C(=O)N(CCC3=CC=C(C=C3)S(=O)(=O)NC(=O)NC4CCCCC4)C2=O	TZNA2H77GVS	NPACT	1	-2.4	44.6684	-30.6126	NO	-
NCGC00485074-01	CS(O)(=O)=O.ClC1=CN(N=C1)C2(CC2)C3=NC4=C(N3)N=C(C=C4)N5CCCC@H(C5)C(=O)N6CCCC6	GDF8GF8WBR8	NPACT	1	-2.4	70.7946	-25.6229	NO	-
NCGC00386306-06	COCCOC1=CC=C(NC2=NC=C(F)C(NC3=CC(NC(=O)C=C)=CC=C3)=N2)C=C1	NZMXASJTBGH	NPACT	1	-1.4	10	-21.7582	NO	-
NCGC00385045-01	CC1CC2(O)OC(=O)C3=C2C(CCC3)C@@14CC@H(OC4=O)C5=COC=C5	XYQAUJCY7PH	NPACT	1	-2.4	31.6228	-23.3183	NO	-
NCGC00386592-01	CC(C)CC@H(N1C(=O)N(CC2=CC=C(NC(=O)NC3=C(C)C=CC=C3)C=C2)C(C)(C)C1=O)C(=O)NC@@H(CC(O)=O)C4=CC=CC=C4	3WZHK99T9HR	NPACT	1	-2.4	56.2341	-27.8918	NO	-
NCGC00381362-01	COC(=O)CC1OC(C)C2=C(O)C3=C(O)C=CC=C3C(=O)C24OC14	MS982XD59LA	NPACT	1	-2.4	25.1189	-22.3925	NO	-
NCGC00346699-06	CC(C)(O)CC(=O)NCCN1C=CC2=C1C(NC3=CC=C(OC4=CC=CC(=C4)C(F)(F)F)C(Cl)=C3)=NC=N2	AD9H58MDJ8Q	NPACT	1	-2.4	100	-29.5847	NO	-
NCGC00485321-01	Cl.OC1=C2OC@H3C4=C(CC@@5(O)C@H6CC(C=C1)=C2C@@35CCN6CC7CC7)C8=C(N4)C(=CC=C8)N=C=S	SPTH7V8QXZV	NPACT	1	-2.4	100	-30.3704	NO	-
NCGC00387860-01	NC(=N)C1=CC2=C(N\C(N2)=C3/C=C(CC(=O)NC(CC(O)=O)C(O)=O)C=C(C3=O)C4=C(O)C=CC(=C4)S(N)(=O)=O)C=C1	U5LKVTPMDNP	NPACT	1	-1.4	7.07946	-30.855	NO	-
NCGC00378558-04	CC1=CC(=CC=C1N2C(CCC(O)=O)=CC=C2C3=CC=C(C=C3)N4C=CN=C4)C(N)=O	NW2F7KD41SV	NPACT	1	-1.4	5.01187	-26.3401	NO	-
NCGC00169369-02	CC(CO)C(=O)OC@H1CC@@2(C)C@H(O)CCC(=O)C@@H2C@H3OC(=O)C(=C)C@H13	GXJNUFPHC2W	NPACT	1	-1.4	22.3872	-20.1456	NO	-
NCGC00346460-05	CC1=C2N=C(NC2=CC(=C1)N3CCOCC3)C4=C(NCC@@H(O)C5=CC=CC(Cl)=C5)C=CNC4=O	FNR6DXYFQ6J	NPACT	1	-1.4	17.7828	-28.421	NO	-
NCGC00188866-05	Cl.FC(F)(F)C1=CC=C2C(SCCCCCOC3=COC(CN4CCOCC4)=CC3=O)=CC=NC2=C1	CUP5RNT1VJM	NPACT	1	-2.4	39.8107	-26.3106	NO	-
NCGC00385595-01	OCC@H1OC@@H(OC2=C(C=C(O)C3=CC=CC(O)=C23)C(O)=O)C@H(O)C@@H(O)C@@H1O	M934NVYK4CX	NPACT	1	-2.4	39.8107	-31.2534	NO	-
NCGC00345789-10	CC1(C)CCC(CN2CCN(CC2)C3=CC(OC4=CN=C5NC=CC5=C4)=C(C=C3)C(=O)NS(=O)(=O)C6=CC=C(NCC7CCOCC7)C(=C6)N(=O)=O)=C(C1)C8=CC=C(Cl)C=C8	8FB82AUG2UJ	NPACT	1	-2.4	39.8107	-25.7399	NO	-
NCGC00380160-01	CC(CCOC(=O)CCC(O)=O)CCC1C(=C)CCC2C(C)(C)CC(O)CC12C	QBSH11P3DXG	NPACT	1	-2.4	39.8107	-24.2957	NO	-
NCGC00386103-01	C\C=C\C=C\C1=CC2=C(O1)C=C(CC=C(C)C)C(O)=C2C=O	ABNH224FSHQ	NPACT	1	-2.4	63.0957	-27.6007	NO	-
NCGC00370730-07	COC1=CC=C(C=C1OC)S(=O)(=O)NC2=NC(=CS2)C3=CC(=CC=C3)N(=O)=O	5SM7CRXABUC	NPACT	1	-1.4	22.3872	-22.3136	NO	-
NCGC00385407-01	CC(NC(=O)CC(O)=O)C1=NC2=CC=CC=C2C(=O)N1	U3843RGHV8W	NPACT	1	-2.1	28.1838	-144.814	NO	-
NCGC00380663-01	CC1OC2OC(=O)C3(C)CC4C5(CO5)C6=CC(=O)OC(C)(C)C6=CC(=O)C4(C)C(C23)C1=O	SKXGBZMLQ8R	NPACT	1	-2.2	31.6228	-57.37	NO	-
NCGC00387501-01	O=C1NC2=CC=C3N=CSC3=C2\C1=C\C4=CNC=N4	SVVWB5URB69	NPACT	1	-1.4	7.07946	-26.5053	NO	-
NCGC00380534-01	COCC1C2C(CC(=C)C3=CC(=O)C(C)(CC2OC(=O)C(C)=C)O3)OC1=O	D3UUN2347AH	NPACT	1	-1.4	28.1838	-17.3656	NO	-
NCGC00387254-02	CCC1=C(C(=NN1C2=CC=CC=C2C3=CC=CC(OCC(O)=O)=C3)C4=CC=CC=C4)C5=CC=CC=C5	M99X81U24CG	NPACT	1	-2.4	56.2341	-29.5829	NO	-
NCGC00485360-01	CC(C)C@H(NC(=O)C@H(CCC(O)=O)NC(=O)C@H(CC(O)=O)NC(C)=O)C(=O)NC@@H(CC(O)=O)C(=O)NC1=CC2=C(C=C1)C(C)=CC(=O)O2	R6PVTVUQJG1	NPACT	1	-2.4	39.8107	-36.6797	NO	-

## Sheet: Table S3
Table S3
				CONFIRMATORY SCREEN				COUNTERSCREEN
NCATS Sample ID	Structure	NCATS LYCHI3 ID	Library	Curve Class	IC50 [μM]	Efficacy (%)	Confirm?	Curve Class	IC50 [μM]	Efficacy (%)	Confirm?	Confrim and Selective?	SELECTED?			Confirmatory Screen	Counterscreen	Confrim and Selective?	SELECTED?
NCGC00379201-03	CCS(=O)C1=NC(=CC(=N1)C(F)(F)F)C2=CC=CC(OCC3=CC=CC=C3)=C2	JNCBD7H4UC6	NPACT	-1.2	0.398107	-63.185	YES	4	null	20.822	YES	YES	YES		YES	275	164	144	101
NCGC00092352-04	BrC1=C2NN=NC2=C(Br)C(Br)=C1Br	UYK959GGSDJ	LOPAC	-1.2	2.75305	-42.865	YES	3	79.4328	78.83	YES	YES	YES		NO	103	214	234	277
NCGC00186047-02	OC1=CC=C2C=CC=CC2=C1SSC3=C4C=CC=CC4=CC=C3O	76Q3BCMSC4U	Annotated	-1.4	2.81838	-73.928	YES	-1.2	31.6228	-34.203	YES	YES	YES		Total	378	378	378	378
NCGC00262908-01	ClC1=CC2=C(C=C1)C(=O)NS2	PWLVHH21PFP	Annotated	-1.2	2.81838	-49.925	YES	4	null	9.832	YES	YES	YES		-	7	7	7	0
NCGC00343826-01	OC(=O)C(F)(F)F.FC1=CC=C(CC(=O)NC2=CC=C(C=C2)S(=O)(=O)NC3=NC=C(S3)C#N)C=C1Cl	BG1NPGKN7VH	Annotated	-1.4	2.81838	-49.94	YES	4	null	23.536	YES	YES	YES		Total	385	385	385	378
NCGC00351170-01	OC(=O)C(F)(F)F.COC1=CC=CC=C1C(=O)C2=NON(=O)=C2C(=O)C3=C(OC)C=CC=C3	QM4KL15AGR6	Annotated	-1.2	5.62341	-44.964	YES	4	null	-14.087	YES	YES	YES		YES - LOPAC				7
NCGC00071855-04	O=C(C1=CC=CS1)C2=NON(=O)=C2C(=O)C3=CC=CS3	WLDSC2UM9PM	Annotated	-1.4	5.62341	-39.883	YES	-1.4	25.1189	-35.522	YES	YES	YES					Total	108
NCGC00262992-01	OC(=O)C(F)(F)F.CC1=CC=C(C=C1)S(=O)(=O)NC2=CC(=CC=C2C(=O)NC3=NC(=CS3)C4=CC=CC=C4)N(=O)=O	2UVDM66Q3VS	Annotated	-1.1	5.62341	-97.037	YES	4	null	41.705	YES	YES	YES
NCGC00165815-03	CCOC(=O)N1CCN(CC1)N(=O)=NOC2=C(C=C(C=C2)N(=O)=O)N(=O)=O	7RN7MDFQ3AQ	LOPAC	-1.2	6.30957	-61.982	YES	-2.2	44.6684	-56.422	YES	YES	YES
NCGC00187579-01	OC(=O)C(F)(F)F.O=C1N2N=C(NS(=O)(=O)C3=CC=C4CCCC4=C3)SC2=NC5=CC=CC=C15	HDLNJR9VP2M	Annotated	-1.2	6.30957	-34.635	YES	2.2	35.4813	62.318	YES	YES	YES
NCGC00250147-02	OC(=O)C(F)(F)F.ClC1=C(Cl)C=C(CC(=O)NC2=CC=C(C=C2)S(=O)(=O)NC3=NC=C(S3)C#N)C=C1	BHMZL4ZW5DM	Annotated	-1.2	6.30957	-47.661	YES	4	null	19.749	YES	YES	YES
NCGC00186460-01	COC(=O)[C@]12CCC(C)(C)C[C@H]1[C@H]3C(=O)C=C4[C@@]5(C)C=C(C#N)C(=O)C(C)(C)[C@@H]5CC[C@@]4(C)[C@]3(C)CC2	YS6UZNCKLAA	Annotated	-1.2	7.07946	-71.036	YES	-1.2	14.1254	-35.577	YES	YES	YES
NCGC00091563-12	CN(C)C(=S)SSC(=S)N(C)C	T52S96424Y4	Annotated	-1.2	7.07946	-66.895	YES	4	null	14	YES	YES	YES
NCGC00091195-08	OC1=C(Cl)C=C(Cl)C(Cl)=C1CC2=C(O)C(Cl)=CC(Cl)=C2Cl	KVT2W5PDS54	Annotated	-1.4	7.07946	-38.105	YES	2.1	89.1251	105.622	YES	YES	YES
NCGC00262959-01	OC1=C(C2CC(CC3=C2C=CC=C3)C4=CC=C(C=C4)C5=CC=C(Br)C=C5)C(=O)SC6=C1C=CC=C6	YV6A5S3HWN5	Annotated	-1.4	7.07946	-49.437	YES	2.1	79.4328	118.287	YES	YES	YES
NCGC00165913-03	CN1SC(=O)N(CC2=CC=CC=C2)C1=O	HYYU9XC5X8J	NPACT	-1.2	7.94328	-80.77	YES	4	null	-21.771	YES	YES	YES
NCGC00189229-01	OC(=O)C(F)(F)F.O=C1N2N=C(NC3=CC(=CC=C3)N4CCN5CCCCC5C4)SC2=NC6=C1C=CC=C6	92ZT7MKMFHF	Annotated	-1.2	7.94328	-50.199	YES	-2.4	56.2341	-28.004	YES	YES	YES
NCGC00244259-01	CC1=C(NC(=O)C2=C(NC=N2)C(=O)NC3=NC4=C(N3)C=CC=C4)C=C(Cl)C=C1	5HWFY8872X8	Annotated	-1.2	7.94328	-28.019	YES	4	null	-15.307	YES	YES	YES
NCGC00485239-01	CC(C)=CCC[C@@]1(C)OC2=C(CC=C(C)C)C3=C(C(=O)C4=C[C@@H]5CC6C(C)(C)O[C@@](C\C=C(\C)C(O)=O)(C5=O)[C@@]46O3)C(O)=C2C=C1	1Z3TD4CQCPZ	NPACT	-1.2	8.91251	-54.224	YES	1.4	12.5893	32.337	YES	YES	YES
NCGC00185994-01	CCC1=CC=C(\C=C2\SC(=S)NC2=O)C=C1	GF8QN7K1AQ1	LOPAC	-1.1	8.91251	-92.831	YES	4	null	0	YES	YES	YES
NCGC00060597-02	OC(=O)C(F)(F)F.CC1=CC=C(C)N1C2=CC=CC(=C2)C(O)=O	YNVKKB83FTB	Annotated	-1.2	8.91251	-42.326	YES	4	null	-11.089	YES	YES	YES
NCGC00373120-01	BrC1=CC=CC(=C1)N2C(=O)C=CC2=O	9MTA8HU1KWR	Annotated	-1.2	8.91251	-37.812	YES	4	null	13.907	YES	YES	YES
NCGC00351476-01	CCC1=NN=C(NS(=O)(=O)C2=CC=C(NC(=S)NC(=O)\C=C\C3=CC=C(F)C=C3)C=C2)S1	GRH8YB6MDQT	NPACT	-1.2	8.91251	-36.148	YES	3	70.7946	57.413	YES	YES	YES
NCGC00485023-01	OC(=O)C1=CC=C2C3=NN([C@@H](C4CCCC4)[C@H]3CCC2=C1)C5=CC(Cl)=C(C=C5)C#N	6T1FWBZ82RL	NPACT	-2.4	8.91251	-29.901	YES	1.1	39.8107	164.871	YES	YES	YES
NCGC00343897-01	OC(=O)C(F)(F)F.CC1=CC=C(C=C1)S(=O)(=O)NC2=CN=CC=C2C(=O)NC3=NC4=C(S3)C=CC=C4	4Y612WVQAQP	Annotated	-1.4	10	-51.714	YES	4	null	16.713	YES	YES	YES
NCGC00161636-02	[Na+].[Na+].[O-]C(=O)C1=C(C=CC=C1)C(C2=CC(I)=C([O-])C(I)=C2)=C3C=C(I)C(=O)C(I)=C3	66HGYNZ164Z	Annotated	-1.2	11.2202	-74.433	YES	2.1	89.1251	435.437	YES	YES	YES
NCGC00263145-01	OC1=NN=C(SC2=NC=C(S2)N(=O)=O)N1C3=CC4=C(OCCO4)C=C3	XDC7HWPUATG	Annotated	-1.4	11.2202	-63.654	YES	4	null	14.845	YES	YES	YES
NCGC00095570-05	OC(=O)C(F)(F)F.CCCCCC1=C(C(O)=O)C(O)=CC2=C1OC3=CC(OC)=CC(C(=O)CCCC)=C3C(=O)O2	GVXRKMUAWYP	Annotated	-1.2	11.2202	-59.743	YES	4	null	-13.919	YES	YES	YES
NCGC00241510-01	OC(=O)C(F)(F)F.CC1=CC(NC2=C(NC3=NN=C(S3)C4=CC=NC=C4)C(=O)C2=O)=CC=C1Cl	R6AVXFH7LYX	Annotated	-1.4	11.2202	-50.58	YES	-2.2	44.6684	-32.725	YES	YES	YES
NCGC00160408-03	CCC1=C(C(=O)C2=CC(I)=C(O)C(I)=C2)C3=C(O1)C=CC=C3	L284YDQ5DNY	Annotated	-1.2	11.2202	-74.642	YES	1.4	11.2202	20	YES	YES	YES
NCGC00262390-01	OC(=O)C(F)(F)F.COC1=CC(NS(=O)(=O)C2=CC=C(C)C=C2)=C(C=C1)C(=O)NC3=NC(=CS3)C4=CC=CC=C4	5N5CXAGC4FL	Annotated	-1.2	11.2202	-60.33	YES	2.2	70.7946	91.886	YES	YES	YES
NCGC00187578-01	OC(=O)C(F)(F)F.CC1=CC=C(C=C1C)S(=O)(=O)NC2=NN3C(S2)=NC4=CC=CC=C4C3=O	RPMAVFRL9NX	Annotated	-2.2	11.2202	-45.703	YES	4	null	38.882	YES	YES	YES
NCGC00117170-03	OC(=O)C(F)(F)F.COC1=CC=C(CNC(=O)C2=C(Cl)C=NC(=N2)S(=O)(=O)CC3=CC=CC=C3)C=C1	MGQG3T2J7KM	Annotated	-1.4	12.5893	-28.832	YES	4	null	-18.046	YES	YES	YES
NCGC00344943-01	OC(=O)C(F)(F)F.ClC1=CC=CC=C1S(=O)(=O)NC2=CN=CC=C2C(=O)NC3=NC(=CS3)C4=CC=CC=C4	1HNMJ7KRBJK	Annotated	-1.1	12.5893	-97.644	YES	4	null	24.837	YES	YES	YES
NCGC00016000-13	CCN(CC)C(=S)SSC(=S)N(CC)CC	MHVYSBWJLQV	Annotated	-1.2	14.1254	-71.954	YES	4	null	-12.937	YES	YES	YES
NCGC00371345-01	OC(=O)C(F)(F)F.COC1=CC(=CC=C1)N2C(=O)C3=CC=CC=C3N=C2SCC4=CC(=O)OC5=CC(O)=C(O)C=C45	6XP4DHT46YA	Annotated	-1.1	14.1254	-89.775	YES	-2.4	8.91251	-35.441	YES	YES	YES
NCGC00262386-01	OC(=O)C(F)(F)F.CC1=CC=C(C=C1)S(=O)(=O)NC2=C(C=CN=C2)C(=O)NC3=NC(=CS3)C4=CC=CC=C4	2LW7HFYLBSJ	Annotated	-1.2	14.1254	-52.602	YES	-3	89.1251	-51.164	YES	YES	YES
NCGC00164547-06	COC1=C(CC2=CN(C)C3=C2C=C(NC(=O)OC4CCCC4)C=C3)C=CC(=C1)C(=O)NS(=O)(=O)C5=C(C)C=CC=C5	GJP6QPJ6L15	Annotated	-1.2	14.1254	-58.16	YES	2.2	50.1187	37.135	YES	YES	YES
NCGC00319008-01	OC(=O)C(F)(F)F.CC1=CC=C(C=C1)C2=CSC(NC(=O)C3=CC=NC=C3NS(=O)(=O)C4=CC=C(C)C=C4)=N2	3MS9L2YDXHP	Annotated	-1.2	14.1254	-50.016	YES	4	null	26.243	YES	YES	YES
NCGC00345029-01	OC(=O)C(F)(F)F.CC1=CC(=C(C)O1)S(=O)(=O)NC2=CN=CC=C2C(=O)NC3=NC(=CS3)C4=CC=CC=C4	J5S4C79DYAS	Annotated	-1.1	14.1254	-82.942	YES	4	null	10.383	YES	YES	YES
NCGC00068824-04	OC(=O)C(F)(F)F.C=CCNC1=C(N=C(O1)C2=CC=CC3=CC=CC=C23)C#N	QJBGMLMJTU9	Annotated	-1.2	15.8489	-78.459	YES	4	null	-19.171	YES	YES	YES
NCGC00248354-01	OC(=O)C(F)(F)F.CCOC(=O)C1=NN=C(NS(=O)(=O)C2=CC=C(NC(=O)CC3=CC(Cl)=C(Cl)C=C3)C=C2)S1	NJR59HPFY1A	Annotated	-1.2	15.8489	-46.829	YES	2.2	44.6684	66.208	YES	YES	YES
NCGC00344941-01	OC(=O)C(F)(F)F.CC1=CC=CC=C1S(=O)(=O)NC2=CN=CC=C2C(=O)NC3=NC(=CS3)C4=CC=CC=C4	1K2S3K38A61	Annotated	-1.2	15.8489	-58.759	YES	4	null	10	YES	YES	YES
NCGC00344871-01	OC(=O)C(F)(F)F.CC1=C(CSC2=CC=C(OCC3=NN=NN3)C(C)=C2)SC(=N1)C4=CC(Cl)=C(Cl)C=C4	KDN8CHNN39C	Annotated	-1.2	15.8489	-62.745	YES	2.1	79.4328	204.179	YES	YES	YES
NCGC00318953-01	OC(=O)C(F)(F)F.CC1=CC=C(C=C1)S(=O)(=O)NC2=CN=CC=C2C(=O)NC3=NC(=CS3)C4=CC5=C(CCCC5)C=C4	H9F8VTYLMPC	Annotated	-1.2	15.8489	-70.208	YES	4	null	-22.631	YES	YES	YES
NCGC00344545-01	N[C@@H](CC1=CC(I)=C(OC2=CC(I)=C(O)C(I)=C2)C=C1)C(O)=O	G3PFDXBT4BU	Annotated	-1.2	15.8489	-60.214	YES	4	null	-18.627	YES	YES	YES
NCGC00380147-01	COC(=O)C12C(=O)C(C)(O)C(=O)C1(C)C(C)=CC3C2(C)CCC4C(C)(CO)C5CCC34C(=O)O5	7AWYGSQVQUN	NPACT	-2.2	17.7828	-42.48	YES	4	null	-26.935	YES	YES	YES
NCGC00183413-01	OC(=O)C(F)(F)F.C=CCNC1=C(N=C(O1)C2=CC=C(C=C2)C3=CC=CC=C3)C#N	S9Z9HH4XJ9J	Annotated	-1.2	17.7828	-65.669	YES	4	null	-16.836	YES	YES	YES
NCGC00178879-04	[Na+].[Na+].CC[Hg]SC1=C(C=CC=C1)C([O-])=O	VUP7XGVPAAR	Annotated	-1.2	17.7828	-53.066	YES	3	39.8107	149.5	YES	YES	YES
NCGC00318956-01	OC(=O)C(F)(F)F.CC1=CC=C(C=C1)S(=O)(=O)NC2=CN=CC=C2C(=O)NC3=NC(=CS3)C4=CC(Cl)=CC=C4	PQRCJ8YMCXG	Annotated	-1.1	17.7828	-93.666	YES	4	null	-8.5	YES	YES	YES
NCGC00343736-01	OC(=O)C(F)(F)F.CC1=CC=C(C=C1)S(=O)(=O)NC2=CN=CC=C2C(=O)NC3=NC(=CS3)C4=NC5=C(S4)C=CC=C5	5DQP7QZK93T	Annotated	-1.1	17.7828	-89.437	YES	4	null	-15.724	YES	YES	YES
NCGC00163724-03	COC1=NN(CSP(=S)(OC)OC)C(=O)S1	JH7BXC9B9ZV	Annotated	-1.4	19.9526	-47.063	YES	4	null	0	YES	YES	YES
NCGC00345031-01	OC(=O)C(F)(F)F.O=C(NC1=NC(=CS1)C2=CC=CC=C2)C3=CC=NC=C3NS(=O)(=O)C4=CC5=C(C=CC=C5)C=C4	HGJKTU33ZWH	Annotated	-1.4	19.9526	-84.114	YES	3	null	0	YES	YES	YES
NCGC00343524-02	OC(=O)C(F)(F)F.CC1=CC=C(C=C1)S(=O)(=O)NC2=CN=CC=C2C(=O)NC3=NC(=CS3)C4=CC(C)=CC=C4	PMFJL1SKQB3	Annotated	-2.1	19.9526	-127.566	YES	4	null	13.601	YES	YES	YES
NCGC00189497-01	CC1=CC(=O)OC2=C1C=CC(SC3=NS(=O)(=O)C4=CC=CC=C34)=C2	FAF9R4D94H2	Annotated	-1.4	19.9526	-39.054	YES	3	39.8107	114.529	YES	YES	YES
NCGC00388587-02	Cl.CC1=CC=C(S1)C2=C(F)C=CC(=C2)C3=NN(C4=NC(=CS4)C(O)=O)C(CC5CC5)=C3CC6=CC=C(C(F)=C6)S(N)(=O)=O	SW26CMFTU47	Annotated	-2.4	19.9526	-66.475	YES	4	null	31.66	YES	YES	YES
NCGC00168371-01	O=CC1=N(=O)ON=C1C2=CC=CC=C2	MTSZSHW81H1	Annotated	-1.2	22.3872	-69.052	YES	4	null	-13.691	YES	YES	YES
NCGC00189222-02	OC(=O)C(F)(F)F.CN(C)[C@H]1CCN(C1)C2=CC=CC(NC3=NN4C(S3)=NC5=C(C=CC=C5)C4=O)=C2	8JQND6LA4Z6	Annotated	-2.4	22.3872	-53.68	YES	-2.2	56.2341	-79.048	YES	YES	YES
NCGC00347174-02	CN1N=C(COC2=CC=C(C=C2)N3CCN(CC3)C(C)=O)C(=C1C)C4=C5N(CC6=CC=CN=C6)C(C(O)=O)=C(CCCOC7=CC=CC8=C7C=CC=C8)C5=CC=C4	Z9RGY62QRDA	Annotated	-2.2	22.3872	-76.589	YES	4	null	-32.85	YES	YES	YES
NCGC00344909-01	OC(=O)C(F)(F)F.CCC1=CC=C(C=C1)S(=O)(=O)NC2=CN=CC=C2C(=O)NC3=NC(=CS3)C4=CC=CC=C4	YJ5P2L3QCXD	Annotated	-2.2	22.3872	-82.242	YES	4	null	14.086	YES	YES	YES
NCGC00347955-04	C[C@H](NC(=O)C1=CC2=C(C=C1)N(CC3=CC=C(C=C3)C4=CC=CC=C4C(O)=O)C(C)=C2C)C5=CC=C(C=C5)N(=O)=O	43YMFDFV21K	NPACT	-1.2	22.3872	-51.937	YES	3	89.1251	95.484	YES	YES	YES
NCGC00318954-01	OC(=O)C(F)(F)F.CC1=CC=C(C=C1)S(=O)(=O)NC2=CN=CC=C2C(=O)NC3=NC(=CS3)C4=CC(C)=C(C)C=C4	8SYYMZVUD8G	Annotated	-1.4	22.3872	-69.757	YES	4	null	17	YES	YES	YES
NCGC00013895-08	CCC1=C(C(=O)C2=CC(Br)=C(O)C(Br)=C2)C3=C(O1)C=CC=C3	L1S9N3YCCAB	Annotated	-1.2	22.3872	-66.045	YES	1.2	19.9526	51.983	YES	YES	YES
NCGC00244100-02	OC(=O)C(F)(F)F.CC1=CC(NS(=O)(=O)C2=CC=C(NCCC3=CC(Cl)=C(Cl)C=C3)C=C2)=NO1	9ZRLH1Z5G9X	Annotated	-2.4	22.3872	-35.579	YES	3	39.8107	132.079	YES	YES	YES
NCGC00244858-03	OC(=O)C(F)(F)F.ClC1=CC=C(CC(=O)NC2=CC=C(C=C2)S(=O)(=O)NC3=NOC=C3)C=C1Cl	3N8N7HXSRYY	Annotated	-1.4	22.3872	-38.746	YES	4	null	-9.892	YES	YES	YES
NCGC00181776-02	S=C(SSC(=S)N1CCCCC1)N2CCCCC2	JCA91VTL5Y9	Annotated	-1.4	25.1189	-72.173	YES	4	null	0	YES	YES	YES
NCGC00344892-02	OC(=O)C(F)(F)F.ClC1=CC=C(C=C1)S(=O)(=O)NC2=CN=CC=C2C(=O)NC3=NC(=CS3)C4=CC=CC=C4	2V5FX219P5N	Annotated	-1.2	25.1189	-69.303	YES	4	null	13	YES	YES	YES
NCGC00238687-01	COC(=O)C1=CC=C2C(SC3=C(C)C=CC(C)=C3)=NS(=O)(=O)C2=C1	JXCJWPU1YGS	Annotated	-1.2	28.1838	-59.307	YES	4	null	-9.689	YES	YES	YES
NCGC00345106-03	CC1=CC(F)=CC=C1S(=O)(=O)NC2=CN=CC=C2C(=O)NC3=NC(=CS3)C4=CC=CC=C4	LZAVA9GRUPQ	Annotated	-2.1	28.1838	-122.549	YES	4	null	28	YES	YES	YES
NCGC00389082-01	CC1=CC=C(O1)C2=C(F)C=CC(=C2)C3=NN(C4=NC(=CS4)C(O)=O)C(CC5CC5)=C3CC6=CC=C(C(F)=C6)S(N)(=O)=O	S6P3QDDMGQK	Annotated	-3	28.1838	-77.416	YES	2.1	79.4328	154.383	YES	YES	YES
NCGC00318981-01	OC(=O)C(F)(F)F.CC1=CC=C(C=C1)S(=O)(=O)NC2=CN=CC=C2C(=O)NC3=NC(=CS3)C4=CC=C(Cl)C=C4	3W4R8YZUW9S	Annotated	-1.2	28.1838	-69.436	YES	3	89.1251	53.096	YES	YES	YES
NCGC00189495-01	CC(C)(C)C1=CC=C(SC2=NS(=O)(=O)C3=CC=CC=C23)C=C1	BY4569VB4JW	Annotated	-2.4	31.6228	-62.382	YES	4	null	0	YES	YES	YES
NCGC00160391-02	CCP(CC)(CC)=[Au]S[C@@H]1O[C@H](COC(C)=O)[C@@H](OC(C)=O)[C@H](OC(C)=O)[C@H]1OC(C)=O	G2YQJTY6KZN	Annotated	-1.2	31.6228	-36.309	YES	4	null	-14.282	YES	YES	YES
NCGC00319006-02	COC1=CC=CC(=C1)C2=CSC(NC(=O)C3=CC=NC=C3NS(=O)(=O)C4=CC=C(C)C=C4)=N2	P2AJU2HMM4F	Annotated	-2.2	31.6228	-89.038	YES	-3	89.1251	-41.343	YES	YES	YES
NCGC00248455-01	OC(=O)C(F)(F)F.ON(=O)=C1C=CC(=O)C(C=NNC(=O)CN(C2=CC(Br)=CC=C2)S(=O)(=O)C3=CC=CC=C3)=C1	3K4113UZYKX	Annotated	-2.1	31.6228	-90.81	YES	4	null	-12.661	YES	YES	YES
NCGC00344938-01	OC(=O)C(F)(F)F.O=C(NC1=NC(=CS1)C2=CC=CC=C2)C3=CC=NC=C3NS(=O)(=O)C4=CC=CC5=C4N=CC=C5	JPXQLKQUTB8	Annotated	-2.2	35.4813	-92.582	YES	-2.4	70.7946	-32.536	YES	YES	YES
NCGC00189276-01	OC(=O)C(F)(F)F.OCC1=CC=C(O1)C2=CC3=C(C=C2)N=CN=C3NCC4=CC=CS4	LXKWTUN3871	Annotated	-1.2	35.4813	-62.257	YES	4	null	0	YES	YES	YES
NCGC00248355-01	OC(=O)C(F)(F)F.ClC1=CC=C(CC(=O)NC2=CC=C(C=C2)S(=O)(=O)NC3=NN=C(S3)C4=NC=CC=C4)C=C1Cl	1194F8617FM	Annotated	-2.1	35.4813	-132.239	YES	-2.4	79.4328	-72.588	YES	YES	YES
NCGC00238648-01	OC(=O)C(F)(F)F.CCOC(=O)C1=C(NC(=O)C2CC(Cl)=CCC2C(O)=O)SC3=C1CCCCC3	A5BK6FSV7C1	Annotated	-2.2	35.4813	-59.114	YES	4	null	15.601	YES	YES	YES
NCGC00356752-02	OC(=O)C(F)(F)F.NC1=C(CC2=CC=C(C=C2)S(N)(=O)=O)C(=NN1C3=NC(=CS3)C(O)=O)C4=CC=CC(=C4)C5=CC=CC=C5	WFW893QQHM8	Annotated	-2.2	39.8107	-77.901	YES	4	null	0	YES	YES	YES
NCGC00356464-01	OC(=O)C(F)(F)F.NS(=O)(=O)C1=CC=C(CC2=C(O)N(N=C2C3=CC=CC(=C3)C4=CC=CC=C4F)C5=NC(=CS5)C(O)=O)C=C1	PJB5QHQQKA4	Annotated	-1.2	39.8107	-73.797	YES	4	null	-31.974	YES	YES	YES
NCGC00163507-02	[Br-].CCCCCCCCOC1=C(C=CC=C1)C(=O)NC2=CC=C(C=C2)C(=O)OCC[N+](C)(CC)CC	6QWK49S5Z7U	Annotated	-3	39.8107	-60.13	YES	4	null	0	YES	YES	YES
NCGC00100537-04	OC(=O)C(F)(F)F.ClC1=CC=C(C=C1)C2=CC(N3N=C(NS(=O)(=O)C4=CC=CC=C4)N=C3N2)C5=CC=CC=C5	NSW8CKX8NW5	Annotated	-2.2	39.8107	-80.531	YES	4	null	9.901	YES	YES	YES
NCGC00344905-01	OC(=O)C(F)(F)F.COC1=CC=CC=C1S(=O)(=O)NC2=CN=CC=C2C(=O)NC3=NC(=CS3)C4=CC=CC=C4	NTLWFM4S5L9	Annotated	-2.2	39.8107	-78.561	YES	4	null	-14.588	YES	YES	YES
NCGC00482982-02	COC1=CC2=C(C=C1)C3=C(C4CCCCC4)C5=C6C=C(C=C5)C(=O)NS(=O)(=O)N(C)CCOCCN(C)C(=O)C(CN36)=C2	DZRLQPQ9UNW	NPACT	-2.2	39.8107	-51.98	YES	2.1	70.7946	101.065	YES	YES	YES
NCGC00378823-01	OC(=O)C1=CC=CC(CN2C(=O)\C(=C(/C3=CC=CC=C3)C4=CC=C(Cl)C=C4)C5=C2C=CC=C5)=C1	68BAYVNY9Q4	NPACT	-2.2	44.6684	-62.526	YES	4	null	-27.365	YES	YES	YES
NCGC00168015-01	COC1=C(OCC2=CC=CC=C2)C=C(F)C(\C=C3\N=C(OC3=O)C4=CC=CC=C4)=C1	Y5A9SB6F5YS	Annotated	-2.2	44.6684	-78.522	YES	4	null	-23.604	YES	YES	YES
NCGC00229620-01	OC(=O)C(F)(F)F.OC(=O)C1=CC=C(O1)C2=CC3=C(C=C2)N=CN=C3NCC4=NC=CS4	DYVF68CFTMQ	Annotated	-2.4	44.6684	-54.964	YES	4	null	-21.429	YES	YES	YES
NCGC00189231-01	OC(=O)C(F)(F)F.CSC(CC1=CC=C(Cl)C=C1)C(=O)NC2=C(C=C(Cl)C=C2)C(O)=O	47A7SUCXGKU	Annotated	-2.4	44.6684	-49.782	YES	4	null	0	YES	YES	YES
NCGC00241050-01	OC(=O)C(F)(F)F.CCOC(=O)C1=CC=C(O)C2=NC=C(C=C12)C3=CC=C(C=C3)C(N)=N	6GG2WS5SJ98	Annotated	-2.2	50.1187	-51.703	YES	4	null	-17.847	YES	YES	YES
NCGC00250388-02	Cl.NC(CO)(CO)CCC1=C(Cl)C=C(SC2=CC(OCC3=CC=CC=C3)=CC=C2)C=C1	ARKDV7VSDSR	Annotated	-2.4	50.1187	-80.442	YES	4	null	-28.11	YES	YES	YES
NCGC00346734-01	OCC1OC(OC2=C(O)C=C3N(\C=C\C4=CC(=NC(C4)C(O)=O)C(O)=O)C(CC3=C2)C(O)=O)C(O)C(O)C1O	PKT52VBFZZM	Annotated	-2.2	50.1187	-65.891	YES	4	null	-17.8	YES	YES	YES
NCGC00182956-10	CCC(=O)NC(C1=CC=CS1)C2=C(O)C3=NC=CC=C3C(=C2)N(=O)=O	MXK1MRWW6XP	Annotated	-3	50.1187	-53.466	YES	4	null	-16.781	YES	YES	YES
NCGC00094552-04	CN1CCCN=C1\C=C\C2=CC=CS2.OC(=O)C3=CC4=CC=CC=C4C(CC5=C(O)C(=CC6=CC=CC=C56)C(O)=O)=C3O	7Y2NZFLMGHT	Annotated	-2.4	50.1187	-38.834	YES	4	null	0	YES	YES	YES
NCGC00017258-05	OC(=O)\C=C/C(O)=O.CC[C@@H](CO)NC(=O)[C@H]1CN(C)[C@@H]2CC3=CNC4=C3C(=CC=C4)C2=C1	L2D7FLPJSVW	LOPAC	-2.4	50.1187	-33.706	YES	4	null	-15.741	YES	YES	YES
NCGC00164283-07	[Br-].[Br-].CCCCCCCCCCCCCCCC[N+](C)(C)C	VTN7XQCTUL8	Annotated	-2.1	70.7946	-113.539	YES	4	null	0	YES	YES	YES
NCGC00238382-01	OC(=O)C(F)(F)F.CC(O)C1=CC=C(O1)C2=CC3=C(C=C2)N=CN=C3NCC4=NC=CS4	DFSXRRS6TVX	Annotated	-3	70.7946	-52.961	YES	4	null	0	YES	YES	YES
NCGC00238383-01	OC(=O)C(F)(F)F.OCC1=CC=C(O1)C2=CC3=C(C=C2)N=CN=C3NCC4=NC=CS4	LH8WGH7G2JQ	Annotated	-3	70.7946	-52.274	YES	4	null	-15.885	YES	YES	YES
NCGC00229623-01	OC(=O)C(F)(F)F.CC1=CSC(CNC2=NC=NC3=C2C=C(C=C3)C4=CC=C(CO)O4)=N1	YWRRWUV149B	Annotated	-3	79.4328	-82.632	YES	4	null	-24.821	YES	YES	YES
NCGC00188533-01	CCCC1CCN(CC1)C(=O)COC(=O)C2=CC=C(C(=C2)N(=O)=O)S(C)(=O)=O	DLVRP3AR9QD	Annotated	-1.4	2.51189	-28.22	YES	4	null	-28.375	YES	YES	NO
NCGC00188536-01	CCC(OC(=O)C1=CC=C(C(=C1)N(=O)=O)S(C)(=O)=O)C(=O)NC2C3CC4CC(C3)CC2C4	U6M37PGFNP8	Annotated	-1.4	2.51189	-51.631	YES	-2.2	31.6228	-50.052	YES	YES	NO
NCGC00229535-01	OC(=O)C(F)(F)F.CC(C)NC(=S)N\N=C1/C(=O)NC2=C1C=CC=C2	62TUVUAQ421	Annotated	-1.4	2.81838	-47.586	YES	-1.2	11.2202	-45.115	YES	YES	NO
NCGC00182436-01	FC1=CC=CC(F)=C1S(=O)(=O)N2CCN(CC2)S(=O)(=O)C3=CC=C4N=C(Cl)C(Cl)=NC4=C3	PCQMNP3G1XR	Annotated	-1.4	5.62341	-43.457	YES	4	null	-17.909	YES	YES	NO
NCGC00163318-03	CC1=CC=C(C=C1NC(=O)C2=CC(NC(=O)NC3=CC(=CC=C3)C(=O)NC4=C(C)C=CC(=C4)C(=O)NC5=CC=C(C6=CC(=CC(=C56)S(O)(=O)=O)S(O)(=O)=O)S(O)(=O)=O)=CC=C2)C(=O)NC7=CC=C(C8=C7C(=CC(=C8)S(O)(=O)=O)S(O)(=O)=O)S(O)(=O)=O	8N6NYS2WJS8	LOPAC	-1.4	7.94328	-15.309	YES	4	null	16	YES	YES	NO
NCGC00018274-05	CC(=O)OC1=CC(=CC2=C1C(=O)C3=C(OC(C)=O)C=CC=C3C2=O)C(O)=O	MMW3VBRVD7W	Annotated	-1.4	11.2202	-49.649	YES	-2.4	50.1187	-53.026	YES	YES	NO
NCGC00351166-01	OC(=O)C(F)(F)F.CC1=CC=CC=C1C(=O)C2=NON(=O)=C2C(=O)C3=C(C)C=CC=C3	QKZ4GRMHZQD	Annotated	-1.4	12.5893	-38.598	YES	4	null	-24.117	YES	YES	NO
NCGC00248349-02	OC(=O)C(F)(F)F.ClC1=C(Cl)C=C(CC(=O)NC2=CC=C(C=C2)S(=O)(=O)NC3=NN=CS3)C=C1	3RWRGJY5UQC	Annotated	-1.4	12.5893	-30.691	YES	4	null	12.157	YES	YES	NO
NCGC00248362-01	OC(=O)C(F)(F)F.OC(=O)C1=CC=CC(NS(=O)(=O)C2=CC=C(NC(=O)CC3=CC=C(Cl)C(Cl)=C3)C=C2)=C1	7QUXJP6LVP2	Annotated	-1.4	12.5893	-27.115	YES	4	null	26.408	YES	YES	NO
NCGC00163939-02	OC(CC(C1=CC=CC=C1)C2=C(O)C3=C(OC2=O)C=CC=C3)C4=CC=C(C=C4)C5=CC=C(Br)C=C5	98L226UWL4U	Annotated	-1.2	12.5893	-37.09	YES	3	89.1251	109.207	YES	YES	NO
NCGC00229528-01	OC(=O)C(F)(F)F.CNC(=S)N\N=C1/C(=O)NC2=C1C=CC=C2	9L4QCQK8JK7	Annotated	-1.4	14.1254	-28.082	YES	4	null	-28.405	YES	YES	NO
NCGC00183968-01	OC(=O)C(F)(F)F.CC1=CC=C2N=C3SC(=CC3=CC2=C1)C(=O)NCC4=CC=CO4	G5RD79M2PJQ	Annotated	-1.2	15.8489	-33.644	YES	4	null	-26.983	YES	YES	NO
NCGC00248365-02	OC(=O)C(F)(F)F.ClC1=CC=C(CC(=O)NC2=CC=C(C=C2)S(=O)(=O)NC3=CN=CC=N3)C=C1Cl	37C8MA86QT7	Annotated	-1.4	17.7828	-30.22	YES	4	null	-23.643	YES	YES	NO
NCGC00091367-05	OC1=CC=CC2=C1C(=O)C3=C(O)C=CC=C3C2=O	GTA6SFLU5GJ	Annotated	-2.4	19.9526	-43.877	YES	4	null	-16.547	YES	YES	NO
NCGC00262926-01	Cl.NC1=C(S)C=CC(=C1)C(F)(F)F	CZH69X2YXXN	Annotated	-1.1	22.3872	-117.454	YES	-1.4	12.5893	-35.07	YES	YES	NO
NCGC00253437-01	CC1=CC=C(C)N1C2=C(C=CS2)C(O)=O	2T4XP6NBKFV	Annotated	-1.1	22.3872	-96.629	YES	-1.2	7.94328	-36.014	YES	YES	NO
NCGC00183689-01	CCC(=O)NC(C1=CC=CS1)C2=C(O)C3=NC=CC=C3C(Br)=C2	A5M826NU219	Annotated	-2.4	25.1189	-55.6	YES	4	null	-21.192	YES	YES	NO
NCGC00183786-01	OC(=O)C(F)(F)F.OC1=CC=CC2=C(C=CN=C12)C3=NN=NN3	C9RHUP47N65	Annotated	-1.4	25.1189	-29.176	YES	4	null	-23.135	YES	YES	NO
NCGC00345032-01	OC(=O)C(F)(F)F.O=C(NC1=NC(=CS1)C2=CC=CC=C2)C3=CC=NC=C3NS(=O)(=O)C4=CC=CS4	1DR2CAPN76L	Annotated	-1.2	25.1189	-84.63	YES	-2.2	79.4328	-52.075	YES	YES	NO
NCGC00163485-03	COC[C@H]1OC(=O)C2=COC3=C2[C@@]1(C)C4=C(C5CCC(=O)[C@@]5(C)C[C@H]4OC(C)=O)C3=O	L6Y9PQMQLND	Annotated	-1.2	28.1838	-40.985	YES	4	null	-19.636	YES	YES	NO
NCGC00178352-06	Cl.Cl.Cl.CCCCC(CC)CNC(=N)NC(=N)NCCCCCCNC(=N)NC(=N)NCC(CC)CCCC	SZQSMLZM5ML	Annotated	-2.1	28.1838	-85.657	YES	3	100	93.4	YES	YES	NO
NCGC00273967-01	OC(=O)C(F)(F)F.OC1=C(CNC2=CC=C(C=C2)S(=O)(=O)NC3=NC=CS3)C=C(F)C=C1Cl	XWR3BW6RFCP	Annotated	-1.4	31.6228	-40.417	YES	3	39.8107	169.765	YES	YES	NO
NCGC00343837-01	OC(=O)C(F)(F)F.CC1=CC=C(C=C1)S(=O)(=O)NC2=CN=CC=C2C(=O)NC3=CC=C(C=C3)C4=NN=NN4	673JL151WY3	Annotated	-2.4	35.4813	-62.992	YES	4	null	-39.847	YES	YES	NO
NCGC00479272-01	CC(C)C(=O)OCC1=CC=C(O1)C2=NN(CC3=CC=CC=C3)C4=CC=CC=C24	FNTSUT4DFZ4	Annotated	-2.4	35.4813	-29.957	YES	4	null	-21.631	YES	YES	NO
NCGC00319075-01	OC(=O)C(F)(F)F.CC1=C(CSC2=CC=C(OCC(O)=O)C(C)=C2)SC(=N1)C3=CC(Cl)=C(Cl)C=C3	ZK2BK29FBDA	Annotated	-3	35.4813	-74.274	YES	2.2	79.4328	77.624	YES	YES	NO
NCGC00348145-01	COC1=C(C=C(NC(=O)C2=C(C)C(C(C)=O)=C(C)N2)C=C1)S(=O)(=O)NC3=C(C=CC=C3)C#N	AM7PFWWA1HG	Annotated	-2.2	35.4813	-41.127	YES	3	39.8107	156.742	YES	YES	NO
NCGC00188341-01	OC(=O)C(F)(F)F.CSC1=CC2=C(S1)C3=C(N2C)C(=O)N(CC4=CC=CC(N)=C4)N=C3	7PZBVXYCNF8	Annotated	-2.1	39.8107	-132.802	YES	4	null	0	YES	YES	NO
NCGC00244861-01	OC(=O)C(F)(F)F.COC1=C(C)C=C(CC(=O)NC2=CC=C(C=C2)S(=O)(=O)NC3=NOC(C)=C3)C=C1	1DUQMQJC3YY	Annotated	-2.4	39.8107	-68.663	YES	4	null	-14.403	YES	YES	NO
NCGC00041785-02	OC(=O)C(F)(F)F.CCOC(=O)C1=C(NC(=O)CSC2=NN=NN2C3=CC=CC=C3)SC=C1C4=CC=C(C)O4	RSUKKJVGPQD	Annotated	-2.2	39.8107	-46.509	YES	4	null	-22.799	YES	YES	NO
NCGC00319026-01	OC(=O)C(F)(F)F.OC1=C(CNC2=CC=C(C=C2)S(=O)(=O)NC3=NC4=C(S3)C=CC=C4)C=CC(Br)=C1	24P5DTV6H4G	Annotated	-2.4	39.8107	-45.35	YES	4	null	-15.209	YES	YES	NO
NCGC00241764-01	OC(=O)C(F)(F)F.OC(=O)C1=CC=C(O)C2=NC=C(C=C12)C3=NNN=C3C4=CC=CC=C4	VNMPDQ5XZ4T	Annotated	-1.4	39.8107	-23	YES	4	null	-33.281	YES	YES	NO
NCGC00351024-01	OC(=O)C(F)(F)F.CC1=C(C(N=C(NC2=NC3=C(O2)C=CC=C3)N1)C4=C(Cl)C=CC=C4)C(=O)NC5=CC=CC(=C5)C(O)=O	BBQ5Z92SDQ4	Annotated	-2.4	39.8107	-26.218	YES	2.1	79.4328	141.429	YES	YES	NO
NCGC00016260-13	CCC(=C)C(=O)C1=CC=C(OCC(O)=O)C(Cl)=C1Cl	HAYQPKQJRFS	Annotated	-2.4	44.6684	-56.034	YES	4	null	0	YES	YES	NO
NCGC00484069-01	OC(=O)C1=CN(N=C1)C2=NC3=CC(Cl)=C(OC(F)(F)F)C=C3N2	M83C2KTX3P4	NPACT	-2.4	44.6684	-38.765	YES	4	null	-14.739	YES	YES	NO
NCGC00387147-01	O=C1N=C(SC2=CC=CC=C12)C3=NC=CC=C3	DSW3BB3RD85	NPACT	-2.4	44.6684	-28.294	YES	4	null	0	YES	YES	NO
NCGC00094737-04	OC(C(O)C(O)=O)C(O)=O.NC[C@@H](O)C1=CC=C(O)C(O)=C1	NMBUJXR3LMF	Annotated	-3	44.6684	-30.738	YES	3	100	82.474	YES	YES	NO
NCGC00017257-10	CN1C=C2C[C@@H]3[C@H](C[C@@H](CNC(=O)OCC4=CC=CC=C4)CN3C)C5=CC=CC1=C25	TALX48A18Z6	LOPAC	-2.1	44.7	-126	YES	-2.4	63.0957	-31.503	YES	YES	NO
NCGC00273561-01	Cl.OC1=C(CNC2=CC=C(C=C2)S(=O)(=O)NC3=NC=CS3)C=C(Cl)C=C1	U8Z24Y3YFVG	Annotated	-2.4	50.1187	-48.074	YES	4	null	-36.452	YES	YES	NO
NCGC00370980-02	Cl.CN1CCN(CC1)[C@H]2CC[C@@H](CC2)N3C=C(C4=C(N)N=CN=C34)C5=CC=C(OC6=CC=CC=C6)C=C5	H83DLPWQU6A	NPACT	-2.2	50.1187	-44.442	YES	4	null	-16.824	YES	YES	NO
NCGC00015870-16	OC1=CC2=C(C(O)=C1)C(=O)C(O)=C(O2)C3=CC(O)=C(O)C=C3	5H9JB5HDL4V	Annotated	-2.4	50.1187	-32.375	YES	4	null	-30.684	YES	YES	NO
NCGC00183783-01	OC(=O)C(F)(F)F.NC(=O)C1=C2C=CC=C(O)C2=NC=C1	7BJ56ZHZJRF	Annotated	-2.4	50.1187	-22.103	YES	4	null	-16.781	YES	YES	NO
NCGC00241657-01	CCN1C2=CC(=CC=C2S(=O)C3=C(C=CC=C3)C1=O)C(=O)NCC4=CC=CC(F)=C4	73FND1U1LHJ	Annotated	-2.2	50.1187	-68.347	YES	-1.4	35.4813	-25.604	YES	YES	NO
NCGC00422010-03	NC1=NC2=C(S1)C(CC(=O)N2)C3=C(F)C=C(F)C=C3	WR51HXV6C58	Annotated	-2.4	89.1251	-38.97	YES	4	null	-16.048	YES	YES	NO
NCGC00188583-01	OC(=O)C(F)(F)F.CN1C(NC2=NC3(CCCC3)C4=C(CCCC4=O)N2)=NC5=CC=CC=C15	6HUTMRJP9CD	Annotated	-2.4	89.1251	-31.177	YES	4	null	-12.624	YES	YES	NO
NCGC00091902-08	CCOC(=O)CC(SP(=S)(OC)OC)C(=O)OCC	BTH1AFW648F	Annotated	-2.2	100	-93.345	YES	-1.4	19.9526	-27.097	YES	YES	NO
NCGC00261532-01	CC(C)C1=C(O)C(O)=C(C=O)C2=C(O)C(=C(C)C=C12)C3=C(O)C4=C(C=O)C(O)=C(O)C(C(C)C)=C4C=C3C	725V44A6RQ9	LOPAC	-1.4	2.81838	-70.44	YES	-1.2	7.07946	-63.164	NO	NO	YES
NCGC00015693-04	Cl.OCCNCCNC1=CC=C(NCCNCCO)C2=C1C(=O)C3=C(C2=O)C(O)=CC=C3O	1APTP7WCBAZ	LOPAC	-1.1	19.9526	-111.896	YES	-1.1	19.9526	-124.934	NO	NO	YES
NCGC00015844-07	CC1=C2NC(C=C3N=C(C=C4NC(=CC5=NC(=C2)C(C=C)=C5C)C(C=C)=C4C)C(C)=C3CCC(O)=O)=C1CCC(O)=O	PJ2B7ZMQCK5	LOPAC	-1.1	25.1189	-111.629	YES	-2.2	25.1189	-94.275	NO	NO	NO
NCGC00015021-05	O=C1NC(=O)C2=C(N1)N=C3C=CC=CC3=N2	C4B4PVPHK7M	LOPAC	-2.2	44.6684	-57.579	YES	-2.2	35.4813	-65.362	NO	NO	NO
NCGC00024027-06	OC(=O)\C=C/C(O)=O.CC[C@@H](CO)NC(=O)[C@H]1CN(C)[C@@H]2CC3=CN(C)C4=CC=CC(=C34)C2=C1	3MAFK7WGM65	LOPAC	-2.2	44.7	-87.6674	YES	-3	89.1251	-73.421	NO	NO	NO
NCGC00238571-01	OC(=O)C(F)(F)F.CCOC(=O)C1=C(C)C2=C(CC(CC2=S)C3=CC=CO3)N1	SS2FD4SPSNP	Annotated	-1.2	35.4813	-73.068	YES	-1.4	7.07946	-29.811	NO	NO	NO
NCGC00229526-01	OC(=O)C(F)(F)F.CN(C)C1=CC=C(NC(=S)N\N=C2/C(=O)NC3=C2C=CC=C3)C=C1	579VMAZ1FAC	Annotated	-1.4	10	-72.796	YES	-1.2	22.3872	-43.897	NO	NO	NO
NCGC00274067-01	CC1=NN(C(=O)\C1=N\NC2=CC=CC(C3=CC=CC(=C3)C(O)=O)=C2O)C4=CC(C)=C(C)C=C4	DRTZAK3NNS8	Annotated	-2.2	22.3872	-82.601	YES	-1.2	35.4813	-37.107	NO	NO	NO
NCGC00183412-01	OC(=O)C(F)(F)F.ClC1=CC=C(C=C1)C2=NC(C#N)=C(NCC=C)O2	5C54DVV6SRM	Annotated	-2.2	31.6228	-72.32	YES	-1.2	12.5893	-29.887	NO	NO	NO
NCGC00244201-01	OC(=O)C(F)(F)F.FC(F)(F)C1=CC(=CC=C1)N2CCN(CC2)C(=S)NC3=NC=CC4=C3N=CC=C4	LV21Z7FTGCA	Annotated	-2.2	79.4328	-88.414	YES	-1.2	22.3872	-43.481	NO	NO	NO
NCGC00091325-09	OC1=C(CC2=C(O)C=CC(Cl)=C2)C=C(Cl)C=C1	CGJ24JRXMVP	Annotated	-2.2	44.6684	-76.746	YES	-1.2	10	-38.302	NO	NO	NO
NCGC00242565-01	OC(=O)C(F)(F)F.CCOC(=O)C1CCN(CC1)C(=O)C(C)(C)NC(=O)NC2=CC=C(C=C2)C#N	MW5MAGUGJCL	Annotated	-1.4	7.94328	-27.778	YES	-1.4	15.8489	-29.737	NO	NO	NO
NCGC00161703-02	COC1=CC=CC2=C1C(NN3C(=O)C=C(C)C3=O)=NC(=N2)C4=CC=CS4	WD8RB1Q7TF3	Annotated	-1.4	8.91251	-63.487	YES	-1.4	17.7828	-29.595	NO	NO	NO
NCGC00184885-01	OC1=C2N=CC=CC2=C(C=C1)C3=NN=NN3	3U5A4YA8K95	Annotated	-3	79.4328	-39.949	YES	-1.4	35.4813	-18.823	NO	NO	NO
NCGC00241107-05	COC1=CC2=C(C=C1OCCCN3CCN(C)CC3)N=CC(C#N)=C2NC4=CC(OC)=C(Cl)C=C4Cl	ZL579GW13NQ	NPACT	-2.2	44.6684	-72.726	YES	-1.4	19.9526	-37.237	NO	NO	NO
NCGC00381205-01	C\C=C(\C)C(=O)OC1C(=C)[C@H]2CCC3[C@@]1(CCC4[C@@]3(C)CCC[C@@]4(C)C(O)=O)C2OC(C)=O	UKQW3G6QC9A	NPACT	-2.2	31.6228	-70.797	YES	-1.4	8.91251	-31.115	NO	NO	NO
NCGC00178913-04	CC1=C(O)C(=O)C=C2C1=CC=C3[C@@]2(C)CC[C@@]4(C)[C@@H]5C[C@@](C)(CC[C@]5(C)CC[C@]34C)C(O)=O	URAV1K57B7D	Annotated	-1.1	22.3872	-135.098	YES	-2.1	44.6684	-106.543	NO	NO	NO
NCGC00168169-02	CNC1=CC=C(C=C1)C(=O)OC2=CC(ON=N(=O)N(C)C)=C(C=C2N(=O)=O)N(=O)=O	UYXRLWJCQ5S	Annotated	-1.2	14.1254	-42.14	YES	-2.2	39.8107	-39.77	NO	NO	NO
NCGC00351162-01	OC(=O)C(F)(F)F.FC1=CC=C(C=C1)C(=O)C2=NON(=O)=C2C(=O)C3=CC=C(F)C=C3	XWPTM4LB4RY	Annotated	-1.2	12.5893	-68.738	YES	-2.2	35.4813	-68.054	NO	NO	NO
NCGC00015225-03	[Cl-].COC1=C(OC)C2=C[N+](C)=C3C4=CC5=C(OCO5)C=C4C=CC3=C2C=C1	YL5A5VRTYW1	Annotated	-1.4	11.2202	-55.686	YES	-2.2	28.1838	-54.929	NO	NO	NO
NCGC00249351-01	OC(=O)C(F)(F)F.CCN1CCN(CC1)C2=CC=C(NC3=CC=C(N4N=CN=C34)C5=CC=C(C=C5)C(N)=O)C=C2	55ZHLQA2VDB	Annotated	-2.4	22.3872	-63.571	YES	-2.2	50.1187	-67.824	NO	NO	NO
NCGC00273554-01	Cl.OC1=C(CNC2=CC=C(C=C2)S(=O)(=O)NC3=NC=CS3)C=CC=C1N(=O)=O	6228WFUM9RA	Annotated	-2.4	22.3872	-48.5	YES	-2.2	50.1187	-42.764	NO	NO	NO
NCGC00181775-02	[Cl-].[Cl-].CN(C)C1=CC2=C(C=C1)N=C3C=C(C)C(N)=CC3=[S+]2	2AYD8CG4SXT	Annotated	-2.2	22.3872	-72.342	YES	-2.2	44.6684	-83.105	NO	NO	NO
NCGC00344944-01	OC(=O)C(F)(F)F.COC1=CC=C(C=C1)S(=O)(=O)NC2=CN=CC=C2C(=O)NC3=NC(=CS3)C4=CC=CC=C4	Y24VBDHSF3L	Annotated	-2.2	22.3872	-81.393	YES	-2.2	44.6684	-80.915	NO	NO	NO
NCGC00381382-01	CC(=O)NC(CC1=CNC2=C1C(=O)C=CC=C2)C(O)=O	U9L4HQJ93CB	NPACT	-2.2	44.6684	-74.499	YES	-2.2	89.1251	-85.127	NO	NO	NO
NCGC00273519-01	Cl.OC1=C(CNC2=CC=C(C=C2)S(=O)(=O)NC3=NC=CS3)C=CC(=C1)N(=O)=O	2QL3U5RVDFJ	Annotated	-2.4	12.5893	-66.806	YES	-2.2	25.1189	-48.145	NO	NO	NO
NCGC00356638-01	OC(=O)C(F)(F)F.NC(=O)C1=CC=C(CC2=C(O)N(N=C2C3=CC=CC(=C3)C4=CC=CC=C4)C5=NC(=CS5)C(O)=O)C=C1	CD9TU52JUR6	Annotated	-2.1	70.7946	-125.041	YES	-2.2	44.6684	-60.182	NO	NO	NO
NCGC00187806-01	Cl.CCN1CCN(CC1)C2=CC=CC(NC3=NN4C(S3)=NC5=C(C=CC=C5)C4=O)=C2	ASM6XS8T1AU	Annotated	-2.4	44.6684	-37.784	YES	-3	89.1251	-58.43	NO	NO	NO
NCGC00343740-01	COC1=CC(C=C2C(=O)NC3=CC=CC=C23)=CC(OC)=C1O	BFC5ZFW92FX	Annotated	-2.2	44.6684	-80.534	YES	-2.4	44.6684	-43.736	NO	NO	NO
NCGC00182735-01	OC(=O)C1=CC=C(C=C1)N2C=CC=C2\C=C3/SC(=O)N(CC4=CC(Cl)=CC=C4)C3=O	D1XZN9UAHBA	Annotated	-2.1	50.1187	-109.135	YES	-2.2	56.2341	-60.633	NO	NO	NO
NCGC00356066-02	OC(=O)C(F)(F)F.CN1C=CC(C=C1)=NC2=CC=C(NC(=O)C3=C(C=C(C=C3)\N=C4/C=CN(C)C5=C4C=C(C=C5)N(=O)=O)N(=O)=O)C=C2	6D9JP35QF83	Annotated	-1.2	39.8107	-81.917	YES	-1.2	12.5893	-45.975	NO	NO	NO
NCGC00017236-08	OC1=CC2=C(C(=O)C=C(O2)C3=CC=CC=C3)C(O)=C1O	V274JTAMJ39	Annotated	-2.1	39.8107	-111.657	YES	-2.2	39.8107	-64.497	NO	NO	NO
NCGC00249645-01	OC(=O)C(F)(F)F.C1CCN2C(CC1)=NN=C2C3=CN(C=C3)C4=CC=CC=C4	5DTFA9LFVM7	Annotated	-2.1	50.1187	-103.764	YES	-3	89.1251	-61.736	NO	NO	NO
NCGC00388356-01	C[C@H]1[C@H]2[C@H](CC3=CC=CC=C3)NC(=O)[C@]24OC(=O)\C=C\C(=O)CCC[C@@H](C)C\C=C\[C@H]4[C@H](O)C1=C	KUR2VMCWY41	NPACT	-1.1	10	-93.73	YES	-1.2	5.62341	-57.303	NO	NO	NO
NCGC00189251-01	C[C@@H](O)C1=CC=C(O1)C2=CC3=C(C=C2)N=CN=C3NCC4=CC=C(C)O4	VB3D8ZMXRXX	Annotated	-1.2	28.1838	-58.19	YES	-2.2	39.8107	-36.421	NO	NO	NO
NCGC00370834-01	Cl.FC(CN1C2=C(C=C(Br)C=C2)C3=C1C=CC(Br)=C3)CN4CCNCC4	VAKXYA9BLLT	NPACT	-1.1	39.8107	-79.578	YES	-2.2	39.8107	-49.827	NO	NO	NO
NCGC00351168-02	O=C(C1=NON(=O)=C1C(=O)C2=CC=CC=C2)C3=CC=CC=C3	CQ178GC6TL8	Annotated	-2.2	31.6228	-53.703	YES	-1.4	25.1189	-33.926	NO	NO	NO
NCGC00016246-13	Cl.ClC1=CC=C(NC(=N)NC(=N)NCCCCCCNC(=N)NC(=N)NC2=CC=C(Cl)C=C2)C=C1	8QZXXBX7G67	NPACT	-2.2	35.4813	-57.451	YES	-1.2	22.3872	-36.569	NO	NO	NO
NCGC00016382-07	CN(C(=O)CN(CCO)CC(=O)N(C)C(C)(C)CC1=CC=CC=C1)C(C)(C)CC2=CC=CC=C2	97MGC3GYXPA	Annotated	-3	79.4328	-51.507	YES	-2.4	70.7946	-33.214	NO	NO	NO
NCGC00080392-05	COP(=S)(OC)SCN1C(=O)C2=C(C=CC=C2)C1=O	563W7VYCGRA	Annotated	-2.2	50.1187	-50.257	YES	-2.4	44.6684	-32.573	NO	NO	NO
NCGC00015970-10	CC1=C(CC(O)=O)C2=C(C=CC(F)=C2)\C1=C/C3=CC=C(C=C3)S(C)=O	CLGMMY8GCHR	Annotated	-2.2	50.1187	-67.869	YES	-2.4	39.8107	-44.077	NO	NO	NO
NCGC00386409-01	OC(=O)CSC1=C(O)C2=CC=CC=C2C(NS(=O)(=O)C3=CC=C(Br)C=C3)=C1	QPPG783DHGH	NPACT	-1.1	12.5893	-91.815	YES	-1.2	5.01187	-59.876	NO	NO	NO
NCGC00346595-02	CC1(C)CC[C@H](O)[C@]23CO[C@](O)([C@@H](O)[C@H]12)[C@@]45[C@H](O)[C@@H](CCC34)C(=C)C5=O	FC878HM237A	NPACT	-1.1	25.1189	-89.257	YES	-1.2	15.8489	-60.044	NO	NO	NO
NCGC00387499-01	CNC1=NC(NC2=CC=C3NN=CC3=C2)=C(C=C1)N(=O)=O	B59PS4F98VA	NPACT	-1.2	2.81838	-52.774	YES	-1.2	3.98107	-35.641	NO	NO	NO
NCGC00356068-01	CC1=C(O)C=C(N)C(=C1)\N=N\C2=CC=C(C=C2)S(=O)(=O)NC3=NC=CC=C3	RR7V6AJ9ZS2	NPACT	-2.2	39.8107	-64.016	YES	-1.2	44.6684	-43.68	NO	NO	NO
NCGC00229542-01	OC(=O)C(F)(F)F.O=C1NC2=C(C=CC=C2)\C1=N\NC(=S)NC3=CC=CC=C3	TUCW5ARHZ1N	Annotated	-1.4	3.16228	-49.58	YES	-1.2	4.46684	-33.922	NO	NO	NO
NCGC00351163-01	OC(=O)C(F)(F)F.CC1=CC=C(C=C1)C(=O)C2=NON(=O)=C2C(=O)C3=CC=C(C)C=C3	XA64Y5VTPK7	Annotated	-1.4	5.62341	-51.014	YES	-1.2	3.98107	-35.898	NO	NO	NO
NCGC00263208-01	CC(C)C1=CC=CC=C1CC2=CC(C(=O)NC3=CC=C(C=C3)S(=O)(=O)C4=C(C=CC=C4)C(C)(C)C)=C(O)C(O)=C2O	NCWHHFNLMQN	Annotated	-1.2	14.1254	-56.05	YES	-1.2	15.8489	-39.692	NO	NO	NO
NCGC00357425-01	OC(=O)C(F)(F)F.O=C(NC1=CC(=O)C2=C(C=CC=C2)C1=O)C3=CC=CC=C3	LWXUAZGYZZ3	Annotated	-1.1	11.2202	-158.686	YES	-1.1	11.2202	-112.921	NO	NO	NO
NCGC00094201-01	C[C@@H](CC1=CC(O)=C(O)C=C1)[C@H](C)CC2=CC=C(O)C(O)=C2	NP32D59J1KK	Annotated	-2.2	39.8107	-95.105	YES	-1.2	12.5893	-67.984	NO	NO	NO
NCGC00386337-05	CCN(CC)CCN(CC1=CC=C(C=C1)C2=CC=C(C=C2)C(F)(F)F)C(=O)CN3C4=C(CCC4)C(=O)N=C3SCC5=CC=C(F)C=C5	79VZMAZJYVK	NPACT	-1.2	35.4813	-64.558	YES	-2.2	31.6228	-46.426	NO	NO	NO
NCGC00253893-01	OC(=O)C(F)(F)F.CC(C)C1=C(C=CC=C1)C2=NC=C(C)C(NCC3=CC=C(C=C3)C4=CN=C(F)C=C4)=N2	49ZRPSAM16U	Annotated	-2.1	112.202	-124.132	YES	-2.1	44.6684	-89.577	NO	NO	NO
NCGC00186454-01	OC(=O)C(F)(F)F.CN1CCN(CC1)C2=CC=C(NC3=NN4C(S3)=NC5=CC=CC=C5C4=O)C=C2	WHRQXNXMF9D	Annotated	-2.2	50.1187	-50.263	YES	-2.4	79.4328	-37.006	NO	NO	NO
NCGC00420796-01	ClC1=CC=CC=C1SC2C(=O)C[C@](NC2=O)(C3=CSC=C3)C4=CC=C(C=C4)N5CCOCC5	AU9H7GS7837	Annotated	-2.2	19.9526	-46.618	YES	-1.4	6.30957	-34.325	NO	NO	NO
NCGC00091839-03	CCCC(=O)C1=CC(O)=C(O)C=C1O	T3UL6KNUSFX	Annotated	-1.1	35.4813	-145.017	YES	-1.1	31.6228	-107.393	NO	NO	NO
NCGC00408881-01	OC1=CC2=NC=CC(C3=C4CCCN4N=C3C5=NC=CC=C5)=C2C=C1	P29Z1PVT5BK	NPACT	-2.2	39.8107	-42.12	YES	-2.2	50.1187	-32.231	NO	NO	NO
NCGC00167991-01	ClC1=CC=C2NC3=CSC=C3C(=O)NC2=C1	Z4YVMAUM5Y9	Annotated	-3	89.1251	-74.984	YES	-3	50.1187	-57.468	NO	NO	NO
NCGC00241053-01	OC(=O)C(F)(F)F.CC1(C)OB(OC1(C)C)C2=C3C=C(C=NC3=C(O)C=C2)N4CCNCC4	A9DZTHG1DQ6	Annotated	-2.1	31.6228	-132.284	YES	-1.1	19.9526	-101.646	NO	NO	NO
NCGC00351618-01	OC(=O)C(F)(F)F.CC1=C(N=C(NC(=O)CC2=CC=C(OCCOCCOCCN)C=C2)S1)C3=CC=C4N(CCC4=C3)C(=O)C5=CC=CC=C5C	3KDMTM9FCZF	Annotated	-1.2	39.8107	-40.55	YES	-2.4	11.2202	-31.21	NO	NO	NO
NCGC00166247-02	[Cl-].[I-].CCN1C(=CC=CC2=[N+](CC)C3=CC=CC=C3C=C2)C=CC4=C1C=CC=C4	B3X7L4G9Y2A	Annotated	-1.2	22.3872	-92.206	YES	-1.2	10	-72.133	NO	NO	NO
NCGC00064079-03	OC(=O)C(F)(F)F.COC1=CC=C(C=C1)C(=O)C2=NON(=O)=C2C(=O)C3=CC=C(OC)C=C3	JM88ATCQVH3	Annotated	-1.4	6.30957	-37.19	YES	-1.4	3.16228	-29.621	NO	NO	NO
NCGC00380729-01	CC1(C)C=CN2[C@@H](C[C@@]13NC4=CC=CC=C4C3=O)C(=O)N5CCC=C5C2=O	21SQB91CTXL	NPACT	-2.2	44.6684	-68.366	YES	-2.2	39.8107	-54.728	NO	NO	NO
NCGC00262382-01	OC(=O)C(F)(F)F.O=S(=O)(NC1=CC=C(C=C1)C#N)C2=CC=C(NC3=NC(=CS3)C4=CC=CC=C4)C=C2	N7CBZZH7QVR	Annotated	-2.1	44.6684	-103.013	YES	-2.2	44.6684	-84.035	NO	NO	NO
NCGC00273962-01	OC(=O)C(F)(F)F.NC1=CC(O)=C(CNC2=CC=C(C=C2)S(=O)(=O)NC3=NC=CS3)C=C1	JX23P61VFU5	Annotated	-3	89.1251	-74.544	YES	-2.2	50.1187	-61.211	NO	NO	NO
NCGC00091261-03	NC1=CC(=C(O)C=C1)N(=O)=O	6GXD55LQYLS	Annotated	-1.1	50.1187	-126.869	YES	-2.1	63.0957	-105.04	NO	NO	NO
NCGC00187814-01	Cl.CN1CCN(CC1)C2=CC(NC3=NN4C(S3)=NC5=CC(Br)=CC=C5C4=O)=CC=C2	5GLKM6FHP9U	Annotated	-2.4	50.1187	-63.171	YES	-2.2	50.1187	-53.835	NO	NO	NO
NCGC00247624-03	CC1=COC2=C1C(=O)C(=O)C3=C4C=CC=C(C)C4=CC=C23	6VMFW7FVYR2	NPACT	-2.2	39.8107	-84.873	YES	-2.2	44.6684	-72.625	NO	NO	NO
NCGC00481357-01	OC(=O)C(F)(F)F.COC1=CC=CC=C1C(=O)\C=C2\C(=O)NC3=CC=C(C)C=C23	FU4A3G6F6K5	Annotated	-1.4	5.62341	-59.361	YES	-1.4	6.30957	-50.9	NO	NO	NO
NCGC00024760-07	CN(C)CCCN1C=C(C2=CC=CC=C12)C3=C(C(=O)NC3=O)C4=CNC5=C4C=CC=C5	CPLWMG86MUG	NPACT	-2.2	44.6684	-62.588	YES	-2.2	35.4813	-53.702	NO	NO	NO
NCGC00238377-01	OC(=O)C(F)(F)F.CCNC(=O)C1=CC=C(O1)C2=CC3=C(C=C2)N=CN=C3N4CCOCC4	FZKKQXV85PD	Annotated	-1.4	39.8107	-44.684	YES	-2.2	44.6684	-38.404	NO	NO	NO
NCGC00053250-03	CCOC(=O)C1=NN(C(=O)C2=C(N)SC=C12)C3=CC=C(OC)C=C3	4LJ3MMSHWDR	Annotated	-2.4	70.7946	-68.576	YES	-2.2	19.9526	-59.189	NO	NO	NO
NCGC00244160-01	OC(=O)C(F)(F)F.CC1=CC(NC(=S)N2CCN(CC2)C3=CC4=NSN=C4C=C3)=NC(C)=C1	KMGNPTYYSM5	Annotated	-2.1	70.7946	-105.75	YES	-2.2	39.8107	-93.211	NO	NO	NO
NCGC00351156-01	OC(=O)C(F)(F)F.CC1=CC(=CC=C1)C(=O)C2=NON(=O)=C2C(=O)C3=CC(C)=CC=C3	51JZ5PD5L11	Annotated	-2.2	31.6228	-72.966	YES	-1.2	10	-64.512	NO	NO	NO
NCGC00241051-01	OC(=O)C(F)(F)F.CCOC(=O)C1=CC=C(O)C2=NC=C(C=C12)N3CCC(CC3)C(N)=N	6HJHFTN5Q4W	Annotated	-1.1	31.6228	-129.44	YES	-1.3	7.07946	-114.739	NO	NO	NO
NCGC00348215-04	COC1=NC2=C(C=C(Br)C=C2)C=C1[C@@H](C3=CC=CC=C3)[C@@](O)(CCN(C)C)C4=CC=CC5=C4C=CC=C5	1MCRNPQ4CL4	NPACT	-2.2	89.1251	-93.745	YES	-2.2	89.1251	-83.435	NO	NO	NO
NCGC00242505-01	C[C@@H]1C[C@H]2[C@@H]3C=C(C)C4=CC5=C(C[C@]4(C)[C@H]3[C@@H](O)C[C@]2(C)[C@@]1(O)C(=O)CO)C=NN5C6=CC=CC=C6	RSZ1UP956CR	Annotated	-1.4	15.8489	-46.015	YES	-1.2	12.5893	-40.986	NO	NO	NO
NCGC00386816-01	OC1=CC(O)=C(C=C1)C2=CSC(NC3=CC(=C(C=C3)C#N)C(F)(F)F)=N2	ZWF8G6C74PT	NPACT	-2.2	50.1187	-71.949	YES	-2.2	28.1838	-64.541	NO	NO	NO
NCGC00388532-05	OC1=C(SC2=CC=CC=C2Cl)C(=O)NC(C1)(C3=CSC=C3)C4=CC=C(C=C4)N5CCOCC5	AU9YWK2CF8W	Annotated	-2.4	44.6684	-52.82	YES	-2.2	31.6228	-47.57	NO	NO	NO
NCGC00037529-03	OC(=O)C(F)(F)F.CCOC(=O)C1=CC(=NC2=C1C(C)=NN2CCC#N)C3=CC=CO3	PCGGAACSCA4	Annotated	-2.2	50.1187	-61.151	YES	-2.4	56.2341	-56.18	NO	NO	NO
NCGC00018199-06	OC(=O)C1=CC(O)=C2C(=O)C3=C(O)C=CC=C3C(=O)C2=C1	6M83F2G3PL8	Annotated	-1.2	31.6228	-65.911	YES	-1.2	19.9526	-60.691	NO	NO	NO
NCGC00380702-01	C\C=C(\C)C(=O)O[C@H]1[C@H](O)[C@@H]2[C@H](OC(=O)C2=C)[C@H]3C(C)=CC(=O)C3=C1C	JLNAVWBRVGF	NPACT	-1.2	1.58489	-42.579	YES	-1.2	1.58489	-39.292	NO	NO	NO
NCGC00168042-01	COC1=C(C=CC=C1O)[C@H](O)C2CCN(CCC3=CC=C(F)C=C3)CC2	LFNHNWZ4QVZ	Annotated	-2.4	50.1187	-89.31	YES	-2.1	50.1187	-83.406	NO	NO	NO
NCGC00318978-01	OC(=O)C(F)(F)F.COC1=C(O)C(CN(C)C2=CC=C(C=C2)S(=O)(=O)NC3=NC=CS3)=CC=C1	582S1PNMXTL	Annotated	-2.4	44.6684	-34.595	YES	-2.4	39.8107	-32.816	NO	NO	NO
NCGC00090903-09	OC(=O)C1=CC(=CC=C1O)\N=N\C2=CC=C(C=C2)S(=O)(=O)NC3=NC=CC=C3	C23WMVZZ2FD	Annotated	-1.2	22.3872	-64.381	YES	-2.2	39.8107	-61.314	NO	NO	NO
NCGC00372954-01	OC(=O)C(F)(F)F.COC1=C(NC2=CC3=C(C=C2)C(O)=CC(=C3)S(O)(=O)=O)C=CC=C1	B5THQ52LL2N	Annotated	-2.1	25.1189	-92.652	YES	-2.4	22.3872	-88.794	NO	NO	NO
NCGC00262511-01	OC(=O)C(F)(F)F.CNC1=C(N=C(O1)C2=CNC3=C2C=CC=C3)C#N	6ZZSFCW1KZP	Annotated	-3	35.4813	-54.997	YES	-2.4	28.1838	-52.939	NO	NO	NO
NCGC00016925-10	COC1=CC2=C(NC(=N2)S(=O)CC3=C(C)C(OC)=C(C)C=N3)C=C1	32GS9TPBSQA	Annotated	-1.2	28.1838	-57.755	YES	-2.2	35.4813	-56.821	NO	NO	NO
NCGC00162423-04	CO[C@@H]([C@@H]1CC2=C(C(=O)[C@H]1O[C@@H]3C[C@H](O[C@@H]4C[C@H](O[C@@H]5C[C@](O)(CO)[C@@H](O)[C@H](C)O5)[C@@H](O)[C@H](C)O4)[C@@H](O)[C@H](C)O3)C(O)=C6C(C=C(C[C@H]7C[C@H](O[C@H]8C[C@@H](O)[C@H](O)[C@@H](C)O8)[C@@H](O)[C@@H](C)O7)C(C)=C6O)=C2)C(=O)[C@@H](O)[C@@H](C)O	BPGUSM1UF9L	Annotated	-2.1	31.6228	-183.368	YES	-1.1	15.8489	-181.247	NO	NO	NO
NCGC00095709-08	CC1=COC2=C1C(=O)C(=O)C3=C2C=CC4=C3CCCC4(C)C	PC7BSUGTU1S	NPACT	-1.2	39.8107	-67.392	YES	-2.2	39.8107	-66.776	NO	NO	NO
NCGC00386286-04	CC1=C(CC2=CC=C3C=CC=CC3=N2)C4=CC(F)=CC=C4N1CC(O)=O	5CCF8DZ9X8L	NPACT	-2.1	50.1187	-123.899	YES	-2.1	44.6684	-123.395	NO	NO	NO
NCGC00180662-03	C[C@@H]1CC[C@]2(C)C3(C)CC[C@@]2(OC3=O)[C@@]14C[C@@H](OC4=O)C5=COC=C5	G2SQAWTLN85	NPACT	-1.2	7.07946	-43.624	YES	-1.2	8.91251	-43.796	NO	NO	NO
NCGC00385147-01	OC[C@H]1O[C@@H](OC2=CC=C(O)C3=CC=CC(O)=C23)[C@H](O)[C@@H](O)[C@@H]1O	LTCAT8HLHWW	NPACT	-1.1	11.2202	-85.058	YES	-1.1	15.8489	-85.8	NO	NO	NO
NCGC00262380-01	OC(=O)C(F)(F)F.O=S(=O)(NC1=NC=CS1)C2=CC=C(NC3=NC(=CS3)C4=CC=CC=C4)C=C2	GLDL2SZPGU7	Annotated	-2.2	50.1187	-79.961	YES	-2.1	50.1187	-81.172	NO	NO	NO
NCGC00229539-01	OC(=O)C(F)(F)F.CCCCNC(=S)N\N=C1/C(=O)NC2=C1C=CC=C2	76UD4NKRZG8	Annotated	-2.4	50.1187	-49.155	YES	-1.2	11.2202	-50.328	NO	NO	NO
NCGC00188531-01	OC(=O)C(F)(F)F.CS(=O)(=O)C1=CC=C(C=C1N(=O)=O)C(=O)OCC(=O)N2CCN(CCC3CCCCC3)CC2	KSXY44RHKD9	Annotated	-3	39.8107	-49.236	YES	-2.2	39.8107	-50.433	NO	NO	NO
NCGC00262383-01	OC(=O)C(F)(F)F.O=S(=O)(NCC1=NC=CS1)C2=CC=C(NC3=NC(=CS3)C4=CC=CC=C4)C=C2	KAZC8S63LMY	Annotated	-2.2	50.1187	-79.878	YES	-2.2	50.1187	-82.834	NO	NO	NO
NCGC00346935-01	CN1CCCN(CC1)C(=O)C2=CC(=CC=C2)C3=CC=C(O3)\C=C4\C(=O)NC5=CC=C(Cl)C=C45	V5A3Z6CWBC2	Annotated	-1.3	35.4813	-102.445	YES	-1.1	35.4813	-108.149	NO	NO	NO
NCGC00380563-01	CC(C)=CC(=O)OC1C2OC(=O)C(=C)C2C(O)C3C(C)=CC(=O)C3=C1C	8TQC1DBGRR1	NPACT	-1.2	1.99526	-43.475	YES	-1.2	2.23872	-47.379	NO	NO	NO
NCGC00420788-01	O=C(N\N=C1/C(=O)N(CCC2=CC=CC=C2)C3=C1C=CC=C3)C4=CN=CC=C4	U887L9VTVXK	Annotated	-2.2	39.8107	-58.468	YES	-2.2	44.6684	-64.841	NO	NO	NO
NCGC00168093-01	OC1=CC=CC=C1C(=O)NC2=CC(=O)[C@H]3O[C@H]3C2=O	BRHQ6ZD1R5G	Annotated	-2.4	56.2341	-48.698	YES	-2.4	50.1187	-54.052	NO	NO	NO
NCGC00095227-06	OC1=CC=C2C(=O)C3=C(C=CC=C3)C(=O)C2=C1O	JMXRRLJRJ9V	Annotated	-1.1	17.7828	-175.165	YES	-2.1	22.3872	-195.045	NO	NO	NO
NCGC00479180-01	OC(=O)C(F)(F)F.CC1=CC=C2NC(=O)\C(=C\C(=O)C3=CC=CS3)C2=C1	6DH6LRSVHP2	Annotated	-1.2	11.2202	-56.857	YES	-2.4	11.2202	-63.995	NO	NO	NO
NCGC00184919-01	NC(=O)C1CCN(CC1)C2=NC=C(Br)S2	D5NL6Z4DG71	Annotated	-2.1	50.1187	-111.931	YES	-2.1	39.8107	-126.535	NO	NO	NO
NCGC00168048-01	CN1CCC2=CC=C3OCOC4=C5C(C[C@@]1(C)C2=C35)=CC=C4	UVYP4WUM19F	Annotated	-2.1	35.4813	-118.479	YES	-2.1	31.6228	-136.06	NO	NO	NO
NCGC00249050-02	OC1=CC(=CC(O)=C1O)C(=O)C2=C(O)C(O)=C(O)C=C2	LJX9XPJ5ATH	Annotated	-2.1	25.1189	-85.681	YES	-1.1	25.1189	-98.637	NO	NO	NO
NCGC00168006-01	COC(=O)C1=C2N=C(C=C(O)C2=CS1)C(F)(F)F	WAK26HHTF4M	Annotated	-3	70.7946	-58.293	YES	-3	79.4328	-67.251	NO	NO	NO
NCGC00351157-02	COC1=CC(=CC=C1)C(=O)C2=NON(=O)=C2C(=O)C3=CC(OC)=CC=C3	AT6RBKU3H83	Annotated	-1.4	12.5893	-51.789	YES	-1.2	17.7828	-60.112	NO	NO	NO
NCGC00184832-01	OC(=O)C(F)(F)F.CC(C)N1CCC2=C(C1)SC(NC(C)=O)=C2C3=NC4=C(O3)C=CC=C4	37HGHB4C4C3	Annotated	-1.2	39.8107	-47.077	YES	-2.2	50.1187	-54.653	NO	NO	NO
NCGC00346551-01	NC1=C2C(=O)N(C3CCC(=O)NC3=O)C(=O)C2=CC=C1	861TNCBZ4QH	Annotated	-2.2	50.1187	-77.883	YES	-2.1	44.6684	-90.767	NO	NO	NO
NCGC00381142-01	CC(=O)C1=C(O)C=C2C=CC=C3OC(C)(O)CC1=C23	MHBHY4ABY2A	NPACT	-2.2	39.8107	-84.436	YES	-2.1	39.8107	-98.825	NO	NO	NO
NCGC00262411-01	OC(=O)C(F)(F)F.NS(=O)(=O)C1=CC=C(NC2=NC(=CS2)C3=CC=CC=C3)C=C1	XULC2NSF4XY	Annotated	-2.2	50.1187	-83.706	YES	-2.1	44.6684	-98.46	NO	NO	NO
NCGC00091278-03	NC1=CC(=C(N)C=C1)N(=O)=O	6KXYCVFYAZY	Annotated	-1.2	44.6684	-44.154	YES	-1.2	70.7946	-53.362	NO	NO	NO
NCGC00356639-01	OC(=O)C(F)(F)F.OC(=O)C1=CSC(=N1)N2N=C(C(CC3=CC=C(C=C3)C(O)=O)=C2O)C4=CC=CC(=C4)C5=CC=CC=C5	CT5L9PPX4QK	Annotated	-2.2	50.1187	-79.424	YES	-2.1	39.8107	-98.635	NO	NO	NO
NCGC00247728-01	CN(C)CCC1=CNC2=C1C(O)=CC=C2	KZRM11KQTZK	Annotated	-2.2	112.202	-100.948	YES	-2.1	89.1251	-126.058	NO	NO	NO
NCGC00263132-02	CN1C=C(C=N1)C2=C3C=NNC(=O)C4=C3C(N2)=CC(NC(=O)[C@H](N)C5CCCCC5)=C4	9J6AZQTL1F1	Annotated	-2.2	50.1187	-84.993	YES	-2.1	79.4328	-106.638	NO	NO	NO
NCGC00096056-02	O.CC(O)C(O)=O.CCOC1=CC2=C(C=C1)N=C3C=C(N)C=CC3=C2N	AVRXAZ85363	Annotated	-2.1	25.1189	-161.657	YES	-2.1	31.6228	-204.208	NO	NO	NO
NCGC00386995-01	OC(=O)C(F)(F)F.CCC(C)CN1C([O-])=CC2=NN(C(=O)C2=C1C)C3=NC4=C(S3)C=CC=C4	R1WNVTZ9AFM	Annotated	-1.4	35.4813	-39.957	YES	-1.2	11.2202	-50.785	NO	NO	NO
NCGC00348156-02	OC(=O)C(F)(F)F.CCCCCCCCN1C=C(CC(N)=O)C2=C1C=CC(=C2)C3=CC(C)=CC=C3	VHVUGJ487AW	Annotated	-2.4	44.6684	-94.813	YES	-2.1	39.8107	-121.188	NO	NO	NO
NCGC00241518-01	OC(=O)C(F)(F)F.CN(C(=O)C1=CC=CS1)C2=CN=CC=C2	TPW24ANLHF1	Annotated	-1.1	31.6228	-89.799	YES	-2.1	44.6684	-117.54	NO	NO	NO
NCGC00229524-01	OC(=O)C(F)(F)F.O=C1NC2=C(C=CC=C2)\C1=N\NC(=S)NC3=CC=C(OC4=CC=CC=C4)C=C3	1SU26DK6WVX	Annotated	-1.4	12.5893	-28.579	YES	-1.4	3.98107	-38.005	NO	NO	NO
NCGC00244880-01	OC(=O)C(F)(F)F.CC1=CC(NS(=O)(=O)C2=CC=C(NC(=O)CC3=C4C=CC=CC4=CC=C3)C=C2)=NO1	3QDBXW5PR7V	Annotated	-2.2	31.6228	-47.776	YES	-2.2	19.9526	-63.699	NO	NO	NO
NCGC00343874-01	OC(=O)C(F)(F)F.OC1=C(CNC2=CC=C(C=C2)S(=O)(=O)NC3=CC=C(C=C3)N4CCNCC4)C=CC(Br)=C1	2212ARPFZ7T	Annotated	-2.4	79.4328	-41.495	YES	-2.2	44.6684	-57.961	NO	NO	NO
NCGC00183215-01	COC1=CC=CC=C1NC2=CC3=C(C=CC=C3)C(O)=N2	2XQVVRVZK9Q	Annotated	-2.1	39.8107	-92.012	YES	-2.1	35.4813	-135.587	NO	NO	NO
NCGC00238624-04	OC(=O)C(F)(F)F.ClC1=CNN=C1C2NC(NC3=NC4=CC=CC=C4O3)=NC5=C2C(=O)CCC5	U61HNP8SFRL	Annotated	-1.2	25.1189	-34.108	YES	-1.2	35.4813	-53.622	NO	NO	NO
NCGC00488256-02	OC(=O)C(F)(F)F.ClC1=CC=CC=C1C2CC(=O)NC3=C2SC(=N3)N4CCOCC4	XQR1VQLFAQR	Annotated	-2.4	50.1187	-48.603	YES	-2.2	31.6228	-76.844	NO	NO	NO
NCGC00384193-04	COC1=CC=C2N=C3NN=C(C)C3=C(NCCOCCO)C2=C1	CG7H74Q6151	NPACT	-2.2	50.1187	-47.147	YES	-2.2	89.1251	-75.083	NO	NO	NO
NCGC00384987-01	COC1=CC=C(CC(NC(C)=O)C(O)=O)C=C1	AFWZSB5994Q	NPACT	-2.2	50.1187	-65.296	YES	-2.1	79.4328	-105.103	NO	NO	NO
NCGC00386399-04	COC1=CC=C2NC(=NC2=N1)S(=O)CC3=C(C)C(OC)=C(C)C=N3	343SUQCWGGD	NPACT	-1.2	25.1189	-43.724	YES	-2.2	44.6684	-71.532	NO	NO	NO
NCGC00229619-01	OC(=O)C(F)(F)F.OC(=O)C1=CC=C(O1)C2=CC3=C(C=C2)N=CN=C3N4CCOCC4	MANC9FBCCYB	Annotated	-1.4	10	-29.092	YES	-2.4	5.62341	-53.214	NO	NO	NO
NCGC00229525-01	OC(=O)C(F)(F)F.OC1=CC=C(NC(=S)N\N=C2/C(=O)NC3=C2C=CC=C3)C=C1	NHD1URAGYQG	Annotated	-1.4	11.2202	-32.024	YES	-1.2	6.30957	-61.055	NO	NO	NO
NCGC00345083-01	CO[C@@H]1C(C[C@H]2O[C@]1(C)N3C4=C(C=CC=C4)C5=C6C(=O)NC(=O)C6=C7C8=C(C=CC=C8)N2C7=C35)N(C)C(=O)C9=CC=CC=C9	DZHUQHURGMS	Annotated	-1.2	14.1254	-78.387	YES	-1.1	22.3872	-149.615	NO	NO	NO
NCGC00380695-01	CC(=O)C1=C(O)C=C2CC(O)CC(=O)C2=C1C	T14MZPDTB1U	NPACT	4	null	-25.263	NO	-3	null	0	NO	NO	NO
NCGC00185090-03	OC(=O)C(F)(F)F.CC(=O)NC1=C(C2=NC3=C(S2)C=CC=C3)C4=C(CNC4)S1	875AB6Y9GD1	Annotated	4	null	-33.602	NO	-2.4	50.1187	-43.307	YES	NO	NO
NCGC00241055-01	OC(=O)C(F)(F)F.NC(=O)C1=CC(=CC=C1)C2=CN=C3C(O)=CC=C(C(O)=O)C3=C2	NZSP7CL5DL8	Annotated	4	null	-30.673	NO	-2.4	35.4813	-41.577	YES	NO	NO
NCGC00189070-01	OC(=O)C(F)(F)F.FC(F)(F)C1=CC=CN=C1C2N=C(NC3=NC4=CC=CC=C4O3)NC5=C2C(=O)CCC5	PVTN476G578	Annotated	4	null	-19.125	NO	-2.4	28.1838	-41.339	YES	NO	NO
NCGC00188040-01	OC(=O)C(F)(F)F.CC(C)C1=NC(NC2=NC3=C(O2)C=CC=C3)=NC4=C1CCCC4	TDSF4G73349	Annotated	4	null	-29.459	NO	-2.4	22.3872	-35.885	YES	NO	NO
NCGC00189283-01	OC(=O)C(F)(F)F.CC1=C(SC=C1)C2N=C(NC3=NC4=CC=CC=C4O3)NC5=C2C(=O)CCC5	U4DUJSZMQ3A	Annotated	4	null	-22.151	NO	-2.4	63.0957	-33.736	YES	NO	NO
NCGC00488247-02	OC(=O)C(F)(F)F.NC1=NC2=C(S1)C(CC(=O)N2)C3=CC=CC=C3C(F)(F)F	UT5QJJLZM39	Annotated	4	null	-11.5	NO	-2.4	28.1838	-39.34	YES	NO	NO
NCGC00422009-03	NC1=NC2=C(S1)C(CC(=O)N2)C3=CC=CC=C3	VWR3Z7APBM9	Annotated	4	null	-34.782	NO	-2.4	39.8107	-45.419	YES	NO	NO
NCGC00183808-06	CN(C)CCCNC(=O)C1=CC=C(C=C1)C2=CC3=CC=CN=C3C(O)=C2	XW17W139FC5	Annotated	4	null	0	NO	-2.4	70.7946	-37.742	YES	NO	NO
NCGC00247743-01	OC(=O)C(F)(F)F.CN(C)CCCCCCNC(=O)C1=CC=CC(=C1)C2=CC3=CC=CN=C3C(O)=C2	YQ5NSNFLXDL	Annotated	4	null	-35.366	NO	-2.4	44.6684	-55.161	YES	NO	NO
NCGC00229682-01	OC(=O)C(F)(F)F.CN(CC(=O)NC1=CC=C(C=C1)N2CCOCC2)CC3=C4C=CC=CC4=CC=C3O	87HFSA65Z3U	Annotated	4	null	-46.761	NO	-2.2	70.7946	-57.423	YES	NO	NO
NCGC00248472-01	OC(=O)C(F)(F)F.CC1=C2C(=O)N(NC2=CC(=O)N1C3=CN=CC=C3)C4=CC=CC=C4	9XDBMFJSFPJ	Annotated	4	null	-22.853	NO	-2.2	39.8107	-60.311	YES	NO	NO
NCGC00247737-01	OC(=O)C(F)(F)F.CN(C)CC1CCCN(C1)C2CCN(CC2)C(=O)C3=CC=CC(=C3)C4=CC5=CC=CN=C5C(O)=C4	G1JJS23ZR6U	Annotated	4	null	-41.337	NO	-2.2	39.8107	-46.187	YES	NO	NO
NCGC00160537-04	CC(C)OC1=CC(NC(=O)C2=C(C=CC=C2)C(F)(F)F)=CC=C1	PW4NQ6D8VJH	Annotated	4	null	0	NO	-2.2	39.8107	-39.218	YES	NO	NO
NCGC00188744-01	OC(=O)C(F)(F)F.OC1=C2N=CC(=CC2=CC=C1)N3CCCC3	F8K1X7DL81M	Annotated	4	null	-13.879	NO	-1.4	17.7828	-34.351	YES	NO	NO
NCGC00183555-01	OC(=O)C(F)(F)F.NC(=O)C1CCN(CC1)C2=NC(=CS2)C3=C(N)C=CC=C3	V68SYB1QY8G	Annotated	4	null	-20.935	NO	-1.4	28.1838	-31.001	YES	NO	NO
NCGC00229530-01	OC(=O)C(F)(F)F.OC(=O)C1=CC=C(NC(=S)N\N=C2/C(=O)NC3=C2C=CC=C3)C=C1	5B31G6QZ284	Annotated	4	null	-47.213	NO	-1.2	12.5893	-64.717	YES	NO	NO
NCGC00242646-01	OC(=O)C(F)(F)F.CC(C)C1=CC=C(NC(=S)N\N=C2/C(=O)NC3=CC=CC=C23)C=C1	5R58FBJ5UXA	Annotated	4	null	-28.153	NO	-1.2	12.5893	-35.857	YES	NO	NO
NCGC00182904-03	C\C(=C/C1=CC=C2OCOC2=C1)C3NC4=CC=CC5=CC=CC(N3)=C45	A88KF9LX1TG	Annotated	4	null	-32.519	NO	-1.2	12.5893	-76.686	YES	NO	NO
NCGC00244531-01	OC(=O)C(F)(F)F.OC1=CC(=CC2=CC=CN=C12)C3=CC(=CC=C3)C(=O)NCCCN4CCNCC4	C8AVXS4PJBP	Annotated	4	null	-33.054	NO	-1.2	35.4813	-52.33	YES	NO	NO
NCGC00183806-01	OC(=O)C(F)(F)F.OC1=CC(=CC2=CC=CN=C12)C3=CC=C(C=C3)C(=O)N4CCNCC4	R9T658WL14Y	Annotated	4	null	-11.438	NO	-1.2	35.4813	-58.852	YES	NO	NO
NCGC00166312-02	CC1=CC(C(C#N)C2=CC=C(Cl)C=C2)=C(Cl)C=C1NC(=O)C3=C(O)C(I)=CC(I)=C3	SDMMZ123RMZ	Annotated	4	null	-32.109	NO	1.1	31.6228	116.798	NO	NO	NO
NCGC00249897-01	CC1=C2O[Hg]C2=C(C=C1)N(=O)=O	TAFMTUBFPGJ	Annotated	4	null	0	NO	1.1	31.6228	110.876	NO	NO	NO
NCGC00263702-01	OC(=O)C(F)(F)F.CC1=CC=C(C=C1)S(=O)(=O)NC2=CC3=C(OCO3)C=C2C(=O)NC4=NC(=CS4)C5=CC=CC=C5	VLZGHFX4GAT	Annotated	4	null	-43.551	NO	1.1	44.6684	110.976	NO	NO	NO
NCGC00159508-05	[Na+].[O-]C(=O)C1=C(C(Cl)=C(Cl)C(Cl)=C1Cl)C2=C3C=C(I)C(=O)C(I)=C3OC4=C2C=C(I)C([O-])=C4I	3M2R1VXM32C	Annotated	2.1	null	260.711	NO	2.1	44.6684	310.834	NO	NO	NO
NCGC00253445-01	OC(=O)C(F)(F)F.ClC1=CC=C(CC(=O)NC2=CC=C(C=C2)S(=O)(=O)NC3=CC=C(C=C3)C#N)C=C1Cl	BLMSYAA1NGZ	Annotated	2.3	null	145.992	NO	2.1	70.7946	202.123	NO	NO	NO
NCGC00159570-01	OCC1=CC=C(S1)C2=CC=C(O2)C3=CC=C(CO)S3	1LNKQJF2ARK	Annotated	2.4	null	58.213	NO	2.1	50.1187	96.684	NO	NO	NO
NCGC00262989-01	OC(=O)C(F)(F)F.CC1=CC=C(C=C1)S(=O)(=O)NC2=CC=C(Br)C=C2C(=O)NC3=NC(=CS3)C4=CC=CC=C4	FXJASWT893Z	Annotated	2.4	null	47.463	NO	2.1	35.4813	242.52	NO	NO	NO
NCGC00247844-02	OC(=O)C(F)(F)F.FC1=CC=C(C=C1)S(=O)(=O)NC2=CC=CC=C2C(=O)NC3=NC(=CS3)C4=CC=CC=C4	2R9DN72ZYN5	Annotated	3	null	47.963	NO	2.1	50.1187	101.793	NO	NO	NO
NCGC00238707-01	OC(=O)C(F)(F)F.CC1=CC=C(OCCN2C(CCNC(=O)C3=CSC=C3)=NC4=CC=CC=C24)C=C1	3HYRQQ38C8K	Annotated	3	null	35.436	NO	2.1	50.1187	108.65	NO	NO	NO
NCGC00381623-01	OC(=O)C(F)(F)F.NS(=O)(=O)C1=CC=C(CC2=C(C3CC3)N(N=C2C4=CC(C5=CC=C(F)C=C5)=C(F)C=C4)C6=NC(=CS6)C(O)=O)C=C1F	7392A19FV7Y	Annotated	3	null	123.907	NO	2.1	79.4328	250.402	NO	NO	NO
NCGC00016344-07	NC1=CC(C(O)=O)=C(O)C=C1	6T74N8SUDC8	Annotated	4	null	-26.82	NO	2.1	50.1187	153.801	NO	NO	NO
NCGC00249417-01	OC(=O)C(F)(F)F.ClC1=CC=C(S1)S(=O)(=O)NC2=C(C=C(Cl)C=C2)C(=O)NC3=CC=C(C=C3)S(=O)(=O)N4CCOCC4	LXAUQFTVMNN	Annotated	4	null	-30.798	NO	2.1	79.4328	162.987	NO	NO	NO
NCGC00188375-01	OC(=O)C(F)(F)F.OC1=C(C=C(Cl)C2=CC=CN=C12)C(NC(=O)C3=CC=CS3)C4=CC=CO4	NA8F6G24FST	Annotated	4	null	0	NO	2.1	50.1187	80.767	NO	NO	NO
NCGC00188372-01	CC1=CC=C(C=C1)C(=O)NC(C2=CC=CO2)C3=C(O)C4=NC=CC=C4C(Cl)=C3	11AARJ713HM	Annotated	4	null	-10.5	NO	2.2	89.1251	41.579	NO	NO	NO
NCGC00356753-01	OC(=O)C(F)(F)F.NS(=O)(=O)C1=CC=C(CC2=CN(N=C2C3=CC=C(F)C(F)=C3)C4=NC(=CS4)C(O)=O)C=C1	1VQCBXH3WM2	Annotated	4	null	-27.325	NO	2.2	56.2341	54.308	NO	NO	NO
NCGC00159391-03	[Na+].[Na+].OC1=C(C=C(C=C1)C2(OC(=O)C3=C2C(Br)=C(Br)C(Br)=C3Br)C4=CC(=C(O)C=C4)S([O-])(=O)=O)S([O-])(=O)=O	PBP9AAZC9VV	Annotated	4	null	-19.596	NO	2.2	50.1187	31.435	NO	NO	NO
NCGC00244112-01	OC(=O)C(F)(F)F.CCC1=CC=C(NC(=O)C(=O)NNC(=O)C2=CC=CS2)C=C1	YJD6YZCS6BC	Annotated	4	null	0	NO	2.2	89.1251	70.676	NO	NO	NO
NCGC00091050-09	CC(=O)O[Hg]C1=CC=CC=C1	SDDTYGDTGDF	Annotated	4	null	40.607	NO	2.3	44.6684	144.634	NO	NO	NO
NCGC00343891-01	OC(=O)C(F)(F)F.FC1=CC=C(CC(=O)NC2=CC=C(C=C2)S(=O)(=O)NC3=CC=C(C=C3)C#N)C=C1Cl	B2DH7323CZH	Annotated	3	null	71.745	NO	3	89.1251	154.167	NO	NO	NO
NCGC00189510-01	OC(=O)C(F)(F)F.COC(=O)C1=CC=C(O)C2=NC=C(C=C12)C3=CC=C(C=C3)C(=O)NCCCN(C)C	56Y6L6VFNVB	Annotated	4	null	-25.903	NO	3	89.1251	226.411	NO	NO	NO
NCGC00163468-05	CO[C@]12[C@H]3N[C@H]3CN1C4=C([C@H]2COC(N)=O)C(=O)C(N)=C(C)C4=O	B3VD665FPK7	Annotated	4	null	-31.325	NO	3	39.8107	95.027	NO	NO	NO
NCGC00016507-05	[Br-].CCCCCCCCCCCCCCCC[N+](C)(C)CCN(CC1=CC=C(OC)C=C1)C2=NC=CC=N2	HN7Q2LKFZPZ	Annotated	4	null	-36.334	NO	3	89.1251	100.126	NO	NO	NO
NCGC00356667-01	OC(=O)C1=CSC(=N1)N2N=C(C3=C2N=CC=C3)C4=CC=C(F)C(F)=C4	JBN26RV8B7C	Annotated	4	null	-16.427	NO	3	89.1251	63.924	NO	NO	NO
NCGC00188377-01	OC(=O)C(F)(F)F.OC1=C(C=C(Cl)C2=CC=CN=C12)C(NC(=O)CC3=CC=CC=C3)C4=CC=CO4	N58D9SQF9AR	Annotated	4	null	-25.2	NO	3	89.1251	60.919	NO	NO	NO
NCGC00273507-01	OC(=O)C(F)(F)F.COC1=CC=C(C=C1)N2N=CC3=C2CCCC3NC(=O)C4=C(F)C=CC=C4	6GKJR7KR24T	Annotated	2.4	null	22.086	NO	4	null	13	NO	NO	NO
NCGC00042134-05	CC(=O)NC(CC1=CC=CC=C1)C(O)=O	14W5DUGT3XP	NPACT	4	null	0	NO	4	null	-34.992	NO	NO	NO
NCGC00249759-02	CC(C)(O)CCC1=CC=C(OCC2=CC3=CC=CN=C3C(=C2)C4=CC=CC(OC(F)F)=C4)C=C1	288WUU5NPLK	Annotated	4	null	-25	NO	4	null	-28.314	NO	NO	NO
NCGC00229543-01	OC(=O)C(F)(F)F.O=C1NC2=C(C=CC=C2)\C1=N\NC(=S)NCC3=CC=CC=C3	2P9S5RFARTU	Annotated	4	null	-32.759	NO	4	null	-27.008	NO	NO	NO
NCGC00381768-02	OC(=O)C(F)(F)F.CN1C=NC(=C1)C2=C3N=C(OCCCC(F)(F)F)N=C(O)C3=CC=N2	2PWQ4PGC3KY	Annotated	4	null	-15.527	NO	4	null	-28.243	NO	NO	NO
NCGC00163510-03	OCC1=CC2=C(C(O)=C1)C(=O)C3=C(C=CC=C3O)C2=O	36YX3B7KLH7	Annotated	4	null	-17.735	NO	4	null	-7.756	NO	NO	NO
NCGC00249937-01	COC(=O)C1=CC(Cl)=CC=C1NS(=O)(=O)C(F)(F)F	4RAXDTZ5A8R	Annotated	4	null	12	NO	4	null	-15.5	NO	NO	NO
NCGC00229725-01	OC(=O)C(F)(F)F.O=C1CCCC2=C1C(N=C(NC3=NC4=CC=CC=C4O3)N2)C5=CC=NN5	55CXW8KU5F9	Annotated	4	null	-28.921	NO	4	null	-32.068	NO	NO	NO
NCGC00344505-01	Cl.C[C@@H](NCC1=CC2=C(N1)C=CC=C2)C3=C4C=CC=CC4=CC=C3	5DYUC2CUAH4	Annotated	4	null	-25.13	NO	4	null	-20.885	NO	NO	NO
NCGC00025349-05	CN1CCC2=CC=CC3=C2[C@H]1CC4=C3C(O)=C(O)C=C4	5JLWFXUTU1T	Annotated	4	null	-17.108	NO	4	null	-34.252	NO	NO	NO
NCGC00188636-02	OC(=O)C1=C(SC2=NS(=O)(=O)C3=CC=CC=C23)C=CC=C1	5QWGZMFJFRR	Annotated	4	null	-29.045	NO	4	null	0	NO	NO	NO
NCGC00488265-02	OC(=O)C(F)(F)F.CNC1=NC2=C(S1)C(CC(=O)N2)C3=C(Cl)C=CC=C3F	5XGAR3NGFG8	Annotated	4	null	-12	NO	4	null	0	NO	NO	NO
NCGC00273443-01	OC(=O)C(F)(F)F.COC1=CC=C(C=C1)N2N=CC3=C2CCCC3NC(=O)C4=C(Cl)C=CC=C4	68KK2PTSQRT	Annotated	4	null	-11.239	NO	4	null	0	NO	NO	NO
NCGC00188747-01	OC(=O)C(F)(F)F.OC1=CC=CC2=CC(=CN=C12)C3CC3	6UL3VYN15L1	Annotated	4	null	-17.329	NO	4	null	-24.727	NO	NO	NO
NCGC00015959-09	[Cl-].C[N+]1=CC2=C3OCOC3=CC=C2C4=C1C5=C(C=C4)C=C6OCOC6=C5	6UXQ9RD3J3S	Annotated	4	null	0	NO	4	null	0	NO	NO	NO
NCGC00181216-01	O=C(NNC(=O)C1=NC2=CC=CC=C2N1)OCC3=CC=CC=C3	8T8X9G4W2ZN	Annotated	4	null	-25.042	NO	4	null	-27.92	NO	NO	NO
NCGC00182400-01	CC1=CC=CC=C1NC(=O)CN2C(=O)N\C(=C/C3=CN(C=N3)C4=CC=CC(=C4)C(O)=O)C2=O	961LXDBN242	Annotated	4	null	-21.267	NO	4	null	-13.881	NO	NO	NO
NCGC00188839-01	OC(=O)C(F)(F)F.O=C1CCCC2=C1C(N=C(NC3=NC4=CC=CC=C4O3)N2)C5=CC=NC=C5	ALBVMMQGBZA	Annotated	4	null	-25.297	NO	4	null	-13.187	NO	NO	NO
NCGC00241439-01	OC(=O)C(F)(F)F.CCOC1=C(OCC)C=C(CCNC(=O)C2=CC=C(C=C2)N3N=C(C)CC3=O)C=C1	B7D1N59THR1	Annotated	4	null	-41.225	NO	4	null	-32.806	NO	NO	NO
NCGC00387465-01	CC[C@H](N1C(=S)NC(C2=CC=NO2)=C1C(=O)OC)C3=CC=C(F)C(F)=C3	B7TQST9XSCF	NPACT	4	null	-22.385	NO	4	null	0	NO	NO	NO
NCGC00229537-01	OC(=O)C(F)(F)F.FC1=CC(F)=C(NC(=S)N\N=C2/C(=O)NC3=C2C=CC=C3)C(F)=C1	BCPN57SBKVT	Annotated	4	null	-25.804	NO	4	null	-11.07	NO	NO	NO
NCGC00188541-01	CS(=O)(=O)C1=CC=C(C=C1N(=O)=O)C(=O)OCC(=O)N2CCC(CC3=CC=CC=C3)CC2	BY4KLSJMM8X	Annotated	4	null	-18.275	NO	4	null	-22.375	NO	NO	NO
NCGC00188039-01	OC(=O)C(F)(F)F.CC1CCC2(C1)N=C(NC3=NC4=C(O3)C=CC=C4)NC5=C2C(=O)CCC5	C3BRLGJ5VCK	Annotated	4	null	-32.653	NO	4	null	-20.437	NO	NO	NO
NCGC00241743-01	OC(=O)C(F)(F)F.FC1=C(C=C(NC(=S)NC2=NN=C(S2)C3=CC=NC=C3)C=C1)C(F)(F)F	DBJRJLQ4P1Q	Annotated	4	null	-35.279	NO	4	null	39.186	NO	NO	NO
NCGC00346527-01	CC1=NC(C(=O)NCC(O)=O)=C(O)C2=C1C=C(OC3=CC=CC=C3)C=C2	DFD88SWGQL2	Annotated	4	null	-26	NO	4	null	0	NO	NO	NO
NCGC00183803-01	OC(=O)C(F)(F)F.CN1CCN(CC1)C2=CC=C(C=C2)C3=CC4=CC=CN=C4C(O)=C3	DJAHQ4LW98W	Annotated	4	null	-13	NO	4	null	-12.288	NO	NO	NO
NCGC00188584-01	OC(=O)C(F)(F)F.O=C1CCCC2=C1C3(CCOCC3)N=C(NC4=NC5=CC=CC=C5O4)N2	GL9VDZNKWFQ	Annotated	4	null	0	NO	4	null	-16.417	NO	NO	NO
NCGC00188575-01	OC(=O)C(F)(F)F.O=C1CCCC2=C1C3(CCCOC3)N=C(NC4=NC5=CC=CC=C5O4)N2	GVGND1AJ5HL	Annotated	4	null	-17.644	NO	4	null	-20.603	NO	NO	NO
NCGC00188036-01	OC(=O)C(F)(F)F.O=C1CCC2=C1C3(CCCC3)N=C(NC4=NC5=C(O4)C=CC=C5)N2	H3LUTD7UX7H	Annotated	4	null	-27.105	NO	4	null	-10.11	NO	NO	NO
NCGC00183685-02	CC(=O)NC(C1=CC=CS1)C2=C(O)C3=NC=CC=C3C(Br)=C2	H45SXTW744P	Annotated	4	null	-35.907	NO	4	null	-11.167	NO	NO	NO
NCGC00479324-01	OC(=O)C(F)(F)F.COC1=C(C=C2C=CC=CC2=C1)C(=O)N\C(S)=N\C3=C(C)C=CC(=C3)C(O)=O	HD4J166SAZS	Annotated	4	null	-37.948	NO	4	null	12	NO	NO	NO
NCGC00384934-01	OC[C@H]1O[C@@H](OC2=CC(O)=CC(O)=C2C(=O)C3=CC=CC=C3)[C@H](O)[C@@H](O)[C@@H]1O	J17KKRR6Q4W	NPACT	4	null	-21.19	NO	4	null	-30.665	NO	NO	NO
NCGC00187813-01	Cl.COC1=CC=C2C(=O)N3N=C(NC4=CC=CC(=C4)N5CCN(C)CC5)SC3=NC2=C1	JU96XWWM7QD	Annotated	4	null	-43.028	NO	4	null	-15.869	NO	NO	NO
NCGC00189281-01	OC(=O)C(F)(F)F.BrC1=NC=CC=C1C2N=C(NC3=NC4=CC=CC=C4O3)NC5=C2C(=O)CCC5	JWXRCPC733D	Annotated	4	null	-31.102	NO	4	null	0	NO	NO	NO
NCGC00241413-01	OC(=O)C(F)(F)F.CCOC1=CC=C(CCNC(C)=O)C=C1OCC	LSAPZYWZGF9	Annotated	4	null	-11	NO	4	null	0	NO	NO	NO
NCGC00346513-01	CN(C)CCN1C(=O)C2=CC(N)=CC3=CC=CC(C1=O)=C23	LX1NL431R6H	Annotated	4	null	-50.314	NO	4	null	-23.635	NO	NO	NO
NCGC00238381-02	OC(=O)C(F)(F)F.CC(O)C1=CC=C(O1)C2=CC3=C(C=C2)N=CN=C3N4CCOCC4	MWH19GKCM7Z	Annotated	4	null	-26.033	NO	4	null	-13.818	NO	NO	NO
NCGC00189509-01	OC(=O)C(F)(F)F.COC(=O)C1=CC=C(O)C2=NC=C(C=C12)C3=CC=C(C=C3)C(=O)N4CCNCC4	NWVNPCXD2SG	Annotated	4	null	-16	NO	4	null	-24.747	NO	NO	NO
NCGC00163650-02	C[C@H]1COC2=C1C(=O)C(=O)C3=C4CCCC(C)(C)C4=CC=C23	PC1GQMDLQ4L	Annotated	4	null	0	NO	4	null	-17.5	NO	NO	NO
NCGC00187643-01	OC(=O)C(F)(F)F.CC1(C)N=C(NC2=NC3=CC=CC=C3O2)NC4=C1C(=O)CCC4	QCDHGAZ1PGJ	Annotated	4	null	-25.944	NO	4	null	-11.945	NO	NO	NO
NCGC00160664-03	OC1=C2N=CC=CC2=C(C=C1)N(=O)=O	QJCUW38Y1UH	Annotated	4	null	0	NO	4	null	-12.782	NO	NO	NO
NCGC00184888-01	NC(=O)C1=C2C=CC=NC2=C(O)C=C1	QK17SVBX85M	Annotated	4	null	-18.5	NO	4	null	-10	NO	NO	NO
NCGC00094087-05	NC(=O)C1=C(O)N(C=N1)[C@@H]2O[C@H](CO)[C@@H](O)[C@H]2O	QX39HV6YR96	Annotated	4	null	-5.429	NO	4	null	0	NO	NO	NO
NCGC00165787-03	OC(=O)CC1=CC=C(CCNS(=O)(=O)C2=CC=C(Cl)C=C2)C=C1	R9RN53FY35C	Annotated	4	null	13.5	NO	4	null	0	NO	NO	NO
NCGC00183847-01	CN1CCC(CC1)N(CC2=CC=CS2)C3=CC=CC=C3	RYBR2VCTCJF	Annotated	4	null	0	NO	4	null	-11.978	NO	NO	NO
NCGC00241655-01	CCN1C2=CC(=CC=C2S(=O)C3=C(C=CC=C3)C1=O)C(=O)NC4=NC=C(C)S4	SL68RZBPQ4W	Annotated	4	null	-9.993	NO	4	null	-33.385	NO	NO	NO
NCGC00242647-01	OC(=O)C(F)(F)F.O=C1NC2=CC=CC=C2\C1=N\NC(=S)NC3=CC=CN=C3	TDAY43Q5816	Annotated	4	null	-44.292	NO	4	null	-16.662	NO	NO	NO
NCGC00181234-01	CC(C)(C)OC(=O)CC(=O)NNC(=O)C1=NC2=CC=CC=C2N1	TT61M2HGUGF	Annotated	4	null	-9.524	NO	4	null	-21.155	NO	NO	NO
NCGC00347943-01	OC(=O)CCNC1=NC(=NC(=C1)N2CCC3=CC=CC=C3CC2)C4=NC=CC=C4	VKNMXC1RGTH	Annotated	4	null	-27.766	NO	4	null	-34.897	NO	NO	NO
NCGC00091057-05	COC1=C(O)C=CC(=C1)[C@H]2OC3=C(O[C@@H]2CO)C=CC(=C3)[C@H]4OC5=CC(O)=CC(O)=C5C(=O)[C@@H]4O	WHUCPDU9DXY	Annotated	4	null	-30.024	NO	4	null	0	NO	NO	NO
NCGC00273965-01	Cl.OC1=C(CNC2=CC=C(C=C2)S(=O)(=O)NC3=NC=CS3)C=C(Cl)C=C1Br	X3A4CRK7F2J	Annotated	4	null	-19.386	NO	4	null	0	NO	NO	NO
NCGC00244873-01	OC(=O)C(F)(F)F.CC1=CC(NS(=O)(=O)C2=CC=C(NC(=O)CC3=CC(Cl)=C(F)C=C3)C=C2)=NO1	X6R73RJK5PK	Annotated	4	null	-48.43	NO	4	null	-17.335	NO	NO	NO
NCGC00241757-01	OC(=O)C(F)(F)F.OC(=O)C1=CC=C(O)C2=NC=C(C=C12)N3CCC(C3)N4CCOCC4	XDK27ZBPHTJ	Annotated	4	null	-17	NO	4	null	-21.346	NO	NO	NO
NCGC00188745-01	OC(=O)C(F)(F)F.CN(C)C1=CC2=CC=CC(O)=C2N=C1	Z8D2WHHK4US	Annotated	4	null	-18.933	NO	4	null	-32.131	NO	NO	NO
NCGC00356386-01	OC(=O)C(F)(F)F.OC(=O)C1=CSC(=N1)N2N=C(C3=CC=CC(O)=C23)C4=CC=C(F)C(F)=C4	ZGL8M41LTW1	Annotated	4	null	-20.803	NO	4	null	0	NO	NO	NO
NCGC00387811-03	CCC1N(C2CCCC2)C3=NC(NC4=C(OC)C=C(C=C4)C(=O)NC5CCN(C)CC5)=NC=C3N(C)C1=O	ZN33ZSYC4BD	NPACT	4	null	-31.025	NO	4	null	-24.134	NO	NO	NO
NCGC00373122-01	O=C1C=CC(=O)N1C2=CC=C(C=C2)N3CCOCC3	ZVK4KK81T18	Annotated	4	null	-43.531	NO	4	null	-7.706	NO	NO	NO
NCGC00188535-01	CC(OC(=O)C1=CC=C(C(=C1)N(=O)=O)S(C)(=O)=O)C(=O)NC2C3CC4CC(C3)CC2C4	ZZB2LLMBNM9	Annotated	4	null	-32.4	NO	4	null	-19.543	NO	NO	NO
NCGC00162329-02	[Na+].NC1=C(C=C(NC2=CC(=C(NC3=NC(NC4=CC=C(C=C4)S([O-])(=O)=O)=NC(Cl)=N3)C=C2)S([O-])(=O)=O)C5=C1C(=O)C6=CC=CC=C6C5=O)S([O-])(=O)=O	RTQZNGJTFAJ	LOPAC	-	-	-	-	-	-	-	-	-	YES - LOPAC
NCGC00261492-01	OC1=CC=C2NC3=C(C2=C1)C4=C(C(=O)NC4=O)C(=C3)C5=CC=CC=C5	KHB516UV8BJ	LOPAC	-	-	-	-	-	-	-	-	-	YES - LOPAC
NCGC00162294-03	[Na+].CC1=C(O)C(C=O)=C(COP([O-])([O-])=O)C(=N1)\N=N/C2=CC3=C(C=C(C=C3S([O-])(=O)=O)N(=O)=O)C(=C2)S([O-])(=O)=O	9BC7XQQNR76	LOPAC	-	-	-	-	-	-	-	-	-	YES - LOPAC
NCGC00015040-05	OC(=O)C1=CC(C=CC1=O)=C(C2=CC(C(O)=O)=C(O)C=C2)C3=CC(C(O)=O)=C(O)C=C3	2N56J57D75T	LOPAC	-	-	-	-	-	-	-	-	-	YES - LOPAC
NCGC00024961-03	[Na+].NS(=O)(=O)C1=CC=CC2=C1C(=CC3=C2N=C([O-])C([O-])=N3)N(=O)=O	7A3CA47UZZ6	LOPAC	-	-	-	-	-	-	-	-	-	YES - LOPAC
NCGC00015385-15	OCCN(CCO)C1=NC2=C(N=C(N=C2C(=N1)N3CCCCC3)N(CCO)CCO)N4CCCCC4	JS2PJKN3G7H	LOPAC	-	-	-	-	-	-	-	-	-	YES - LOPAC
NCGC00167848-02	O=N(=O)C1=CC2=C(C=CS2(=O)=O)C=C1	FTPKWV3HZ3G	LOPAC	-	-	-	-	-	-	-	-	-	YES - LOPAC

## Sheet: Table S4
Table S4
				384-well SCREEN			384-well COUNTERSCREEN
NCATS Sample ID	Smiles	NCATS LYCHI3 ID	Library	IC50 [μM]	Efficacy (%)	Confirm?	IC50 [μM]	Efficacy (%)	Confirm?	Confirm and Selective?	Active in Gel Assay?	Inhibited concentration in gel (µM)			384-well Screen	Counterscreen	Confrim and Selective?
NCGC00262908-01	ClC1=CC2=C(C=C1)C(=O)NS2	PWLVHH21PFP	Annotated	0.562341	78.5715	YES	>120 μM	94.7369	YES	YES	YES	60,30,15,7.5		YES	93	62	62
NCGC00186047-02	OC1=CC=C2C=CC=CC2=C1SSC3=C4C=CC=CC4=CC=C3O	76Q3BCMSC4U	Annotated	1.25893	75.5319	YES	>120 μM	23.0769	YES	YES	YES	60,30,15,7.5		NO	15	40	40
NCGC00016000-13	CCN(CC)C(=S)SSC(=S)N(CC)CC	MHVYSBWJLQV	Annotated	1.58489	95	YES	>120 μM	33.8461	YES	YES	YES	60,30,15,7.5		Inconclusive	0	6	6
NCGC00091563-02	CN(C)C(=S)SSC(=S)N(C)C	T52S96424Y4	Annotated	2.81838	78.4091	YES	>120 μM	43.5484	YES	YES	YES	60,30,15,7.5		Total	108	108	108
NCGC00117170-03	OC(=O)C(F)(F)F.COC1=CC=C(CNC(=O)C2=C(Cl)C=NC(=N2)S(=O)(=O)CC3=CC=CC=C3)C=C1	MGQG3T2J7KM	Annotated	7.07946	56.383	YES	>120 μM	16.9231	YES	YES	YES	60,30,15,7.5
NCGC00351170-01	OC(=O)C(F)(F)F.COC1=CC=CC=C1C(=O)C2=NON(=O)=C2C(=O)C3=C(OC)C=CC=C3	QM4KL15AGR6	Annotated	7.94328	57.3034	YES	8.91251	33.8462	Inconclusive	Inconclusive	YES	60,30,15,7.5
NCGC00371345-01	OC(=O)C(F)(F)F.COC1=CC(=CC=C1)N2C(=O)C3=CC=CC=C3N=C2SCC4=CC(=O)OC5=CC(O)=C(O)C=C45	6XP4DHT46YA	Annotated	11.2202	73.0337	YES	7.07946	38.4615	Inconclusive	Inconclusive	YES	60,30,15,7.5
NCGC00263145-01	OC1=NN=C(SC2=NC=C(S2)N(=O)=O)N1C3=CC4=C(OCCO4)C=C3	XDC7HWPUATG	Annotated	2.23872	66.6667	YES	89.1251	89.4737	YES	YES	YES	60,30,15
NCGC00071855-04	O=C(C1=CC=CS1)C2=NON(=O)=C2C(=O)C3=CC=CS3	WLDSC2UM9PM	Annotated	7.94328	75.5319	YES	31.6228	50	YES	YES	YES	60,30,15
NCGC00178879-04	[Na+].[Na+].CC[Hg]SC1=C(C=CC=C1)C([O-])=O	VUP7XGVPAAR	Annotated	2.81838	77.2727	YES	7.07946	45.1613	YES	YES	YES	60,30,15
NCGC00485239-01	CC(C)=CCCC1(C)OC2=C(CC=C(C)C)C3=C(C(=O)C4=CC5CC6C(C)(C)OC(C\C=C(\C)C(O)=O)(C5=O)C46O3)C(O)=C2C=C1	1Z3TD4CQCPZ	NPACT	3.58922	60	YES	>120 μM	40	YES	YES	YES	60,30
NCGC00181776-02	S=C(SSC(=S)N1CCCCC1)N2CCCCC2	JCA91VTL5Y9	Annotated	6.30957	79.7619	YES	>120 μM	37.5	YES	YES	YES	60,30
NCGC00189495-01	CC(C)(C)C1=CC=C(SC2=NS(=O)(=O)C3=CC=CC=C23)C=C1	BY4569VB4JW	Annotated	8.91251	35	YES	>120 μM	24.6154	YES	YES	YES	60,30
NCGC00161636-02	[Na+].[Na+].[O-]C(=O)C1=C(C=CC=C1)C(C2=CC(I)=C([O-])C(I)=C2)=C3C=C(I)C(=O)C(I)=C3	66HGYNZ164Z	Annotated	31.6228	78.3133	YES	14.1254	105.357	YES	YES	YES	60
NCGC00165913-03	CN1SC(=O)N(CC2=CC=CC=C2)C1=O	HYYU9XC5X8J	NPACT	1.66725	90	YES	>120 μM	-20	YES	YES	NO	-
NCGC00165815-03	CCOC(=O)N1CCN(CC1)N(=O)=NOC2=C(C=C(C=C2)N(=O)=O)N(=O)=O	7RN7MDFQ3AQ	LOPAC	1.77828	60.6383	YES	15.8489	47.6923	YES	YES	NO	-
NCGC00186460-01	COC(=O)[C@]12CCC(C)(C)C[C@H]1[C@H]3C(=O)C=C4[C@@]5(C)C=C(C#N)C(=O)C(C)(C)[C@@H]5CC[C@@]4(C)[C@]3(C)CC2	YS6UZNCKLAA	Annotated	3.54813	76.5958	YES	>120 μM	29.2307	YES	YES	NO	-
NCGC00344938-01	OC(=O)C(F)(F)F.O=C(NC1=NC(=CS1)C2=CC=CC=C2)C3=CC=NC=C3NS(=O)(=O)C4=CC=CC5=C4N=CC=C5	JPXQLKQUTB8	Annotated	6.30957	16.25	YES	>120 μM	18.4615	YES	YES	NO	-
NCGC00378823-01	OC(=O)C1=CC=CC(CN2C(=O)\C(=C(/C3=CC=CC=C3)C4=CC=C(Cl)C=C4)C5=C2C=CC=C5)=C1	68BAYVNY9Q4	NPACT	63.387	70	YES	>120 μM	0	YES	YES	NO	-
NCGC00379201-03	CCS(=O)C1=NC(=CC(=N1)C(F)(F)F)C2=CC=CC(OCC3=CC=CC=C3)=C2	JNCBD7H4UC6	NPACT	0.316228	70	YES	>120 μM	30	YES*	YES	-	-
NCGC00261492-01	OC1=CC=C2NC3=C(C2=C1)C4=C(C(=O)NC4=O)C(=C3)C5=CC=CC=C5	KHB516UV8BJ	LOPAC	1.64838	57.5	YES	23.6	80	YES	YES	-	-
NCGC00343826-01	OC(=O)C(F)(F)F.FC1=CC=C(CC(=O)NC2=CC=C(C=C2)S(=O)(=O)NC3=NC=C(S3)C#N)C=C1Cl	BG1NPGKN7VH	Annotated	2.23872	36.1702	YES	>120 μM	27.6923	YES	YES	-	-
NCGC00261532-01	CC(C)C1=C(O)C(O)=C(C=O)C2=C(O)C(=C(C)C=C12)C3=C(O)C4=C(C=O)C(O)=C(O)C(C(C)C)=C4C=C3C	725V44A6RQ9	LOPAC	2.72623	90	YES	33	60	YES	YES	-	-
NCGC00389082-01	CC1=CC=C(O1)C2=C(F)C=CC(=C2)C3=NN(C4=NC(=CS4)C(O)=O)C(CC5CC5)=C3CC6=CC=C(C(F)=C6)S(N)(=O)=O	S6P3QDDMGQK	Annotated	4.46684	59.5506	YES	39.8107	158.064	YES	YES	-	-
NCGC00015040-05	OC(=O)C1=CC(C=CC1=O)=C(C2=CC(C(O)=O)=C(O)C=C2)C3=CC(C(O)=O)=C(O)C=C3	2N56J57D75T	LOPAC	4.60774	45	YES	>120 μM	15	YES	YES	-	-
NCGC00092352-04	BrC1=C2NN=NC2=C(Br)C(Br)=C1Br	UYK959GGSDJ	LOPAC	4.73151	40	YES	>120 μM	35	YES	YES	-	-
NCGC00250147-02	OC(=O)C(F)(F)F.ClC1=C(Cl)C=C(CC(=O)NC2=CC=C(C=C2)S(=O)(=O)NC3=NC=C(S3)C#N)C=C1	BHMZL4ZW5DM	Annotated	7.94328	41.6666	YES	>120 μM	25	YES	YES	-	-
NCGC00095570-05	OC(=O)C(F)(F)F.CCCCCC1=C(C(O)=O)C(O)=CC2=C1OC3=CC(OC)=CC(C(=O)CCCC)=C3C(=O)O2	GVXRKMUAWYP	Annotated	8.91251	38.0281	YES	50.1187	57.7465	YES	YES	-	-
NCGC00164547-06	COC1=C(CC2=CN(C)C3=C2C=C(NC(=O)OC4CCCC4)C=C3)C=CC(=C1)C(=O)NS(=O)(=O)C5=C(C)C=CC=C5	GJP6QPJ6L15	Annotated	9.645	38.0952	YES	1	59.6492	YES*	YES	-	-
NCGC00373120-01	BrC1=CC=CC(=C1)N2C(=O)C=CC2=O	9MTA8HU1KWR	Annotated	10	41.6666	YES	>120 μM	73.6842	YES	YES	-	-
NCGC00343524-02	OC(=O)C(F)(F)F.CC1=CC=C(C=C1)S(=O)(=O)NC2=CN=CC=C2C(=O)NC3=NC(=CS3)C4=CC(C)=CC=C4	PMFJL1SKQB3	Annotated	10.12	41.6666	YES	14.1254	59.6492	YES*	YES	-	-
NCGC00319008-01	OC(=O)C(F)(F)F.CC1=CC=C(C=C1)C2=CSC(NC(=O)C3=CC=NC=C3NS(=O)(=O)C4=CC=C(C)C=C4)=N2	3MS9L2YDXHP	Annotated	10.7	46.4286	YES	8.91251	70.1755	YES*	YES	-	-
NCGC00238687-01	COC(=O)C1=CC=C2C(SC3=C(C)C=CC(C)=C3)=NS(=O)(=O)C2=C1	JXCJWPU1YGS	Annotated	11.2202	65.1686	YES	>120 μM	44.6154	YES	YES	-	-
NCGC00248355-01	OC(=O)C(F)(F)F.ClC1=CC=C(CC(=O)NC2=CC=C(C=C2)S(=O)(=O)NC3=NN=C(S3)C4=NC=CC=C4)C=C1Cl	1194F8617FM	Annotated	11.2202	43.617	YES	>120 μM	38.4615	YES	YES	-	-
NCGC00189276-01	OC(=O)C(F)(F)F.OCC1=CC=C(O1)C2=CC3=C(C=C2)N=CN=C3NCC4=CC=CS4	LXKWTUN3871	Annotated	12.5893	71.9101	YES	>120 μM	33.8462	YES	YES	-	-
NCGC00347955-04	C[C@H](NC(=O)C1=CC2=C(C=C1)N(CC3=CC=C(C=C3)C4=CC=CC=C4C(O)=O)C(C)=C2C)C5=CC=C(C=C5)N(=O)=O	43YMFDFV21K	NPACT	12.5893	55.9524	YES	>120 μM	31.5789	YES	YES	-	-
NCGC00163507-02	[Br-].CCCCCCCCOC1=C(C=CC=C1)C(=O)NC2=CC=C(C=C2)C(=O)OCC[N+](C)(CC)CC	6QWK49S5Z7U	Annotated	12.5893	69.0476	YES	>120 μM	38.5964	YES	YES	-	-
NCGC00343897-01	OC(=O)C(F)(F)F.CC1=CC=C(C=C1)S(=O)(=O)NC2=CN=CC=C2C(=O)NC3=NC4=C(S3)C=CC=C4	4Y612WVQAQP	Annotated	12.5893	29.7619	YES	>120 μM	15.625	YES	YES	-	-
NCGC00238382-01	OC(=O)C(F)(F)F.CC(O)C1=CC=C(O1)C2=CC3=C(C=C2)N=CN=C3NCC4=NC=CS4	DFSXRRS6TVX	Annotated	14.1254	60.7143	YES	17.7	35.9375	YES	YES	-	-
NCGC00318956-01	OC(=O)C(F)(F)F.CC1=CC=C(C=C1)S(=O)(=O)NC2=CN=CC=C2C(=O)NC3=NC(=CS3)C4=CC(Cl)=CC=C4	PQRCJ8YMCXG	Annotated	14.2	42.8571	YES	19.9526	84.2105	YES*	YES	-	-
NCGC00163724-03	COC1=NN(CSP(=S)(OC)OC)C(=O)S1	JH7BXC9B9ZV	Annotated	15.8489	79.7619	YES	>120 μM	59.6491	YES	YES	-	-
NCGC00164283-07	[Br-].[Br-].CCCCCCCCCCCCCCCC[N+](C)(C)C	VTN7XQCTUL8	Annotated	15.8489	57.1428	YES	2.51189	43.75	YES	YES	-	-
NCGC00344943-01	OC(=O)C(F)(F)F.ClC1=CC=CC=C1S(=O)(=O)NC2=CN=CC=C2C(=O)NC3=NC(=CS3)C4=CC=CC=C4	1HNMJ7KRBJK	Annotated	15.8489	31.875	YES	>120 μM	30.7693	YES	YES	-	-
NCGC00318954-01	OC(=O)C(F)(F)F.CC1=CC=C(C=C1)S(=O)(=O)NC2=CN=CC=C2C(=O)NC3=NC(=CS3)C4=CC(C)=C(C)C=C4	8SYYMZVUD8G	Annotated	16.01	52.3809	YES	31.6228	36.8421	YES*	YES	-	-
NCGC00262386-01	OC(=O)C(F)(F)F.CC1=CC=C(C=C1)S(=O)(=O)NC2=C(C=CN=C2)C(=O)NC3=NC(=CS3)C4=CC=CC=C4	2LW7HFYLBSJ	Annotated	16.13	29.2135	YES	>120 μM	41.9355	YES	YES	-	-
NCGC00060597-02	OC(=O)C(F)(F)F.CC1=CC=C(C)N1C2=CC=CC(=C2)C(O)=O	YNVKKB83FTB	Annotated	17.7	30.3371	YES	>120 μM	24.1935	YES	YES	-	-
NCGC00185994-01	CCC1=CC=C(\C=C2\SC(=S)NC2=O)C=C1	GF8QN7K1AQ1	LOPAC	17.7828	43.8202	YES	>120 μM	67.7419	YES	YES	-	-
NCGC00344941-01	OC(=O)C(F)(F)F.CC1=CC=CC=C1S(=O)(=O)NC2=CN=CC=C2C(=O)NC3=NC(=CS3)C4=CC=CC=C4	1K2S3K38A61	Annotated	17.7828	34.9398	YES	>120 μM	20	YES	YES	-	-
NCGC00345029-01	OC(=O)C(F)(F)F.CC1=CC(=C(C)O1)S(=O)(=O)NC2=CN=CC=C2C(=O)NC3=NC(=CS3)C4=CC=CC=C4	J5S4C79DYAS	Annotated	19.9526	41.573	YES	>120 μM	16.4179	YES	YES	-	-
NCGC00319006-02	COC1=CC=CC(=C1)C2=CSC(NC(=O)C3=CC=NC=C3NS(=O)(=O)C4=CC=C(C)C=C4)=N2	P2AJU2HMM4F	Annotated	19.9526	52.1277	YES	>120 μM	17.9104	YES	YES	-	-
NCGC00345031-01	OC(=O)C(F)(F)F.O=C(NC1=NC(=CS1)C2=CC=CC=C2)C3=CC=NC=C3NS(=O)(=O)C4=CC5=C(C=CC=C5)C=C4	HGJKTU33ZWH	Annotated	22.3872	47.191	YES	28.1838	80.6452	YES*	YES	-	-
NCGC00343736-01	OC(=O)C(F)(F)F.CC1=CC=C(C=C1)S(=O)(=O)NC2=CN=CC=C2C(=O)NC3=NC(=CS3)C4=NC5=C(S4)C=CC=C5	5DQP7QZK93T	Annotated	22.3872	43.8202	YES	>120 μM	23.0769	YES	YES	-	-
NCGC00244100-02	OC(=O)C(F)(F)F.CC1=CC(NS(=O)(=O)C2=CC=C(NCCC3=CC(Cl)=C(Cl)C=C3)C=C2)=NO1	9ZRLH1Z5G9X	Annotated	22.3872	41.6666	YES	>120 μM	23.4375	YES	YES	-	-
NCGC00013895-08	CCC1=C(C(=O)C2=CC(Br)=C(O)C(Br)=C2)C3=C(O1)C=CC=C3	L1S9N3YCCAB	Annotated	25.1189	39.3259	YES	12.5893	60	YES	YES	-	-
NCGC00347174-02	CN1N=C(COC2=CC=C(C=C2)N3CCN(CC3)C(C)=O)C(=C1C)C4=C5N(CC6=CC=CN=C6)C(C(O)=O)=C(CCCOC7=CC=CC8=C7C=CC=C8)C5=CC=C4	Z9RGY62QRDA	Annotated	28.1838	52.1277	YES	>120 μM	15.3846	YES	YES	-	-
NCGC00248354-01	OC(=O)C(F)(F)F.CCOC(=O)C1=NN=C(NS(=O)(=O)C2=CC=C(NC(=O)CC3=CC(Cl)=C(Cl)C=C3)C=C2)S1	NJR59HPFY1A	Annotated	28.1838	30.9524	YES	>120 μM	20.3125	YES	YES	-	-
NCGC00345106-03	CC1=CC(F)=CC=C1S(=O)(=O)NC2=CN=CC=C2C(=O)NC3=NC(=CS3)C4=CC=CC=C4	LZAVA9GRUPQ	Annotated	28.1838	46.4285	YES	>120 μM	37.5	YES	YES	-	-
NCGC00482982-02	COC1=CC2=C(C=C1)C3=C(C4CCCCC4)C5=C6C=C(C=C5)C(=O)NS(=O)(=O)N(C)CCOCCN(C)C(=O)C(CN36)=C2	DZRLQPQ9UNW	NPACT	30.0608	35	YES	>120 μM	25	YES*	YES	-	-
NCGC00250388-02	Cl.NC(CO)(CO)CCC1=C(Cl)C=C(SC2=CC(OCC3=CC=CC=C3)=CC=C2)C=C1	ARKDV7VSDSR	Annotated	31.6228	57.3034	YES	>120 μM	16.9231	YES	YES	-	-
NCGC00344909-01	OC(=O)C(F)(F)F.CCC1=CC=C(C=C1)S(=O)(=O)NC2=CN=CC=C2C(=O)NC3=NC(=CS3)C4=CC=CC=C4	YJ5P2L3QCXD	Annotated	35.4813	40	YES	>120 μM	43.75	YES	YES	-	-
NCGC00344892-02	OC(=O)C(F)(F)F.ClC1=CC=C(C=C1)S(=O)(=O)NC2=CN=CC=C2C(=O)NC3=NC(=CS3)C4=CC=CC=C4	2V5FX219P5N	Annotated	35.4813	30.9524	YES	>120 μM	54.6875	YES	YES	-	-
NCGC00346734-01	OCC1OC(OC2=C(O)C=C3N(\C=C\C4=CC(=NC(C4)C(O)=O)C(O)=O)C(CC3=C2)C(O)=O)C(O)C(O)C1O	PKT52VBFZZM	Annotated	39.8107	42.6966	YES	>120 μM	9.6774	YES	YES	-	-
NCGC00187579-01	OC(=O)C(F)(F)F.O=C1N2N=C(NS(=O)(=O)C3=CC=C4CCCC4=C3)SC2=NC5=CC=CC=C15	HDLNJR9VP2M	Annotated	44.6684	42.8572	YES	>120 μM	28.125	YES	YES	-	-
NCGC00189231-01	OC(=O)C(F)(F)F.CSC(CC1=CC=C(Cl)C=C1)C(=O)NC2=C(C=C(Cl)C=C2)C(O)=O	47A7SUCXGKU	Annotated	120	30.625	YES	>120 μM	29.2308	YES	YES	-	-
NCGC00241050-01	OC(=O)C(F)(F)F.CCOC(=O)C1=CC=C(O)C2=NC=C(C=C12)C3=CC=C(C=C3)C(N)=N	6GG2WS5SJ98	Annotated	19.9526	87.2341	YES	50.1187	76.9231	Inconclusive	Inconclusive	-	-
NCGC00168371-01	O=CC1=N(=O)ON=C1C2=CC=CC=C2	MTSZSHW81H1	Annotated	14.1254	72.619	YES	17.7	50.8772	Inconclusive	Inconclusive	-	-
NCGC00356752-02	OC(=O)C(F)(F)F.NC1=C(CC2=CC=C(C=C2)S(N)(=O)=O)C(=NN1C3=NC(=CS3)C(O)=O)C4=CC=CC(=C4)C5=CC=CC=C5	WFW893QQHM8	Annotated	14.1254	48.8095	YES	1.58489	34.375	Inconclusive	Inconclusive	-	-
NCGC00356464-01	OC(=O)C(F)(F)F.NS(=O)(=O)C1=CC=C(CC2=C(O)N(N=C2C3=CC=CC(=C3)C4=CC=CC=C4F)C5=NC(=CS5)C(O)=O)C=C1	PJB5QHQQKA4	Annotated	22.3872	57.1429	YES	10	34.375	Inconclusive	Inconclusive	-	-
NCGC00068824-04	OC(=O)C(F)(F)F.C=CCNC1=C(N=C(O1)C2=CC=CC3=CC=CC=C23)C#N	QJBGMLMJTU9	Annotated	3.98107	71.2766	YES	4.46684	50.7693	NO	NO	-	-
NCGC00183413-01	OC(=O)C(F)(F)F.C=CCNC1=C(N=C(O1)C2=CC=C(C=C2)C3=CC=CC=C3)C#N	S9Z9HH4XJ9J	Annotated	7.07946	74.1573	YES	7.07946	58.4616	NO	NO	-	-
NCGC00380147-01	COC(=O)C12C(=O)C(C)(O)C(=O)C1(C)C(C)=CC3C2(C)CCC4C(C)(CO)C5CCC34C(=O)O5	7AWYGSQVQUN	NPACT	32.8095	80	YES	26.4241	-50	NO	NO	-	-
NCGC00160391-02	CCP(CC)(CC)=[Au]S[C@@H]1O[C@H](COC(C)=O)[C@@H](OC(C)=O)[C@H](OC(C)=O)[C@H]1OC(C)=O	G2YQJTY6KZN	Annotated	6.30957	68.6747	YES	8.91251	51.7857	NO	NO	-	-
NCGC00351476-01	CCC1=NN=C(NS(=O)(=O)C2=CC=C(NC(=S)NC(=O)\C=C\C3=CC=C(F)C=C3)C=C2)S1	GRH8YB6MDQT	NPACT	4.51856	30	YES	5	-30	NO	NO	-	-
NCGC00189223-01	Cl.CN(C)[C@@H]1CCN(C1)C2=CC=CC(NC3=NN4C(S3)=NC5=C(C=CC=C5)C4=O)=C2	8JQND6LA4Z6	Annotated	15.8489	48.3146	YES	14.1254	33.8462	NO	NO	-	-
NCGC00262992-01	OC(=O)C(F)(F)F.CC1=CC=C(C=C1)S(=O)(=O)NC2=CC(=CC=C2C(=O)NC3=NC(=CS3)C4=CC=CC=C4)N(=O)=O	2UVDM66Q3VS	Annotated	>120 μM	135.211	YES	79.4328	115.385	NO	NO	-	-
NCGC00015385-15	OCCN(CCO)C1=NC2=C(N=C(N=C2C(=N1)N3CCCCC3)N(CCO)CCO)N4CCCCC4	JS2PJKN3G7H	LOPAC	22.1533	175	YES	22.2	200	NO	NO	-	-
NCGC00015693-04	Cl.OCCNCCNC1=CC=C(NCCNCCO)C2=C1C(=O)C3=C(C2=O)C(O)=CC=C3O	1APTP7WCBAZ	LOPAC	4.13458	80	YES	5.8	75	NO	NO	-	-
NCGC00017258-05	OC(=O)\C=C/C(O)=O.CC[C@@H](CO)NC(=O)[C@H]1CN(C)[C@@H]2CC3=CNC4=C3C(=CC=C4)C2=C1	L2D7FLPJSVW	LOPAC	60	80	YES	NC	80	NO	NO	-	-
NCGC00024961-03	[Na+].NS(=O)(=O)C1=CC=CC2=C1C(=CC3=C2N=C([O-])C([O-])=N3)N(=O)=O	7A3CA47UZZ6	LOPAC	9.10691	70	YES	7.4	70	NO	NO	-	-
NCGC00162294-03	[Na+].CC1=C(O)C(C=O)=C(COP([O-])([O-])=O)C(=N1)\N=N/C2=CC3=C(C=C(C=C3S([O-])(=O)=O)N(=O)=O)C(=C2)S([O-])(=O)=O	9BC7XQQNR76	LOPAC	1.68545	70	YES	3.3	70	NO	NO	-	-
NCGC00162329-02	[Na+].NC1=C(C=C(NC2=CC(=C(NC3=NC(NC4=CC=C(C=C4)S([O-])(=O)=O)=NC(Cl)=N3)C=C2)S([O-])(=O)=O)C5=C1C(=O)C6=CC=CC=C6C5=O)S([O-])(=O)=O	RTQZNGJTFAJ	LOPAC	1.01255	60	YES	1.3	60	NO	NO	-	-
NCGC00167848-02	O=N(=O)C1=CC2=C(C=CS2(=O)=O)C=C1	FTPKWV3HZ3G	LOPAC	120	50	YES	>120 μM	45	NO	NO	-	-
NCGC00229623-01	OC(=O)C(F)(F)F.CC1=CSC(CNC2=NC=NC3=C2C=C(C=C3)C4=CC=C(CO)O4)=N1	YWRRWUV149B	Annotated	35.4813	70.2127	YES	25.1189	39.3939	NO	NO	-	-
NCGC00238383-01	OC(=O)C(F)(F)F.OCC1=CC=C(O1)C2=CC3=C(C=C2)N=CN=C3NCC4=NC=CS4	LH8WGH7G2JQ	Annotated	25.1189	69.3182	YES	39.8107	46.7742	NO	NO	-	-
NCGC00248455-01	OC(=O)C(F)(F)F.ON(=O)=C1C=CC(=O)C(C=NNC(=O)CN(C2=CC(Br)=CC=C2)S(=O)(=O)C3=CC=CC=C3)=C1	3K4113UZYKX	Annotated	11.2202	40.4494	YES	15.8489	52.3077	NO	NO	-	-
NCGC00244259-01	CC1=C(NC(=O)C2=C(NC=N2)C(=O)NC3=NC4=C(N3)C=CC=C4)C=C(Cl)C=C1	5HWFY8872X8	Annotated	11.2202	48.3146	YES	15.8489	47.6923	NO	NO	-	-
NCGC00244858-03	OC(=O)C(F)(F)F.ClC1=CC=C(CC(=O)NC2=CC=C(C=C2)S(=O)(=O)NC3=NOC=C3)C=C1Cl	3N8N7HXSRYY	Annotated	8.91251	34.9397	YES	25.1189	42.8571	NO	NO	-	-
NCGC00229620-01	OC(=O)C(F)(F)F.OC(=O)C1=CC=C(O1)C2=CC3=C(C=C2)N=CN=C3NCC4=NC=CS4	DYVF68CFTMQ	Annotated	17.7828	39.759	YES	31.6228	48.2143	NO	NO	-	-
NCGC00100537-04	OC(=O)C(F)(F)F.ClC1=CC=C(C=C1)C2=CC(N3N=C(NS(=O)(=O)C4=CC=CC=C4)N=C3N2)C5=CC=CC=C5	NSW8CKX8NW5	Annotated	50.1187	84.5238	YES	50.1187	79.6875	NO	NO	-	-
NCGC00189497-01	CC1=CC(=O)OC2=C1C=CC(SC3=NS(=O)(=O)C4=CC=CC=C34)=C2	FAF9R4D94H2	Annotated	44.6684	51.6854	YES	10	34.3284	NO	NO	-	-
NCGC00189229-01	OC(=O)C(F)(F)F.O=C1N2N=C(NC3=CC(=CC=C3)N4CCN5CCCCC5C4)SC2=NC6=C1C=CC=C6	92ZT7MKMFHF	Annotated	120	41.5385	YES	17.7828	41.5385	NO	NO	-	-
NCGC00344545-01	N[C@@H](CC1=CC(I)=C(OC2=CC(I)=C(O)C(I)=C2)C=C1)C(O)=O	G3PFDXBT4BU	Annotated	10	46.4285	YES	3.1	50.8771	NO	NO	-	-
NCGC00344905-01	OC(=O)C(F)(F)F.COC1=CC=CC=C1S(=O)(=O)NC2=CN=CC=C2C(=O)NC3=NC(=CS3)C4=CC=CC=C4	NTLWFM4S5L9	Annotated	7.1	36.9048	YES	10	43.8597	NO	NO	-	-
NCGC00485023-01	OC(=O)C1=CC=C2C3=NN([C@@H](C4CCCC4)[C@H]3CCC2=C1)C5=CC(Cl)=C(C=C5)C#N	6T1FWBZ82RL	NPACT	>120 μM	-15	NO	10	40	-	NO	-	-
NCGC00241510-01	OC(=O)C(F)(F)F.CC1=CC(NC2=C(NC3=NN=C(S3)C4=CC=NC=C4)C(=O)C2=O)=CC=C1Cl	R6AVXFH7LYX	Annotated	>120 μM	22.8915	NO	>120 μM	64.2857	-	NO	-	-
NCGC00187578-01	OC(=O)C(F)(F)F.CC1=CC=C(C=C1C)S(=O)(=O)NC2=NN3C(S2)=NC4=CC=CC=C4C3=O	RPMAVFRL9NX	Annotated	>120 μM	26.9663	NO	>120 μM	12.3077	-	NO	-	-
NCGC00238648-01	OC(=O)C(F)(F)F.CCOC(=O)C1=C(NC(=O)C2CC(Cl)=CCC2C(O)=O)SC3=C1CCCCC3	A5BK6FSV7C1	Annotated	>120 μM	15	NO	>120 μM	11.7647	-	NO	-	-
NCGC00168015-01	COC1=C(OCC2=CC=CC=C2)C=C(F)C(\C=C3\N=C(OC3=O)C4=CC=CC=C4)=C1	Y5A9SB6F5YS	Annotated	>120 μM	21.6867	NO	>120 μM	32.1429	-	NO	-	-
NCGC00094552-04	CN1CCCN=C1\C=C\C2=CC=CS2.OC(=O)C3=CC4=CC=CC=C4C(CC5=C(O)C(=CC6=CC=CC=C56)C(O)=O)=C3O	7Y2NZFLMGHT	Annotated	>120 μM	23.8096	NO	4.6	40.3509	-	NO	-	-
NCGC00318981-01	OC(=O)C(F)(F)F.CC1=CC=C(C=C1)S(=O)(=O)NC2=CN=CC=C2C(=O)NC3=NC(=CS3)C4=CC=C(Cl)C=C4	3W4R8YZUW9S	Annotated	>120 μM	45	NO	28.1838	60	-	NO	-	-
NCGC00160408-03	CCC1=C(C(=O)C2=CC(I)=C(O)C(I)=C2)C3=C(O1)C=CC=C3	L284YDQ5DNY	Annotated	>120 μM	31.3253	NO	10	173.214	-	NO	-	-
NCGC00262959-01	OC1=C(C2CC(CC3=C2C=CC=C3)C4=CC=C(C=C4)C5=CC=C(Br)C=C5)C(=O)SC6=C1C=CC=C6	YV6A5S3HWN5	Annotated	>120 μM	86.9047	NO	25.1189	156.25	-	NO	-	-
NCGC00262390-01	OC(=O)C(F)(F)F.COC1=CC(NS(=O)(=O)C2=CC=C(C)C=C2)=C(C=C1)C(=O)NC3=NC(=CS3)C4=CC=CC=C4	5N5CXAGC4FL	Annotated	>120 μM	24.0964	NO	31.6228	101.786	-	NO	-	-
NCGC00091195-08	OC1=C(Cl)C=C(Cl)C(Cl)=C1CC2=C(O)C(Cl)=CC(Cl)=C2Cl	KVT2W5PDS54	Annotated	>120 μM	55.4217	NO	31.6228	205.357	-	NO	-	-
NCGC00318953-01	OC(=O)C(F)(F)F.CC1=CC=C(C=C1)S(=O)(=O)NC2=CN=CC=C2C(=O)NC3=NC(=CS3)C4=CC5=C(CCCC5)C=C4	H9F8VTYLMPC	Annotated	>120 μM	20.2247	NO	35.4813	124.615	-	NO	-	-
NCGC00344871-01	OC(=O)C(F)(F)F.CC1=C(CSC2=CC=C(OCC3=NN=NN3)C(C)=C2)SC(=N1)C4=CC(Cl)=C(Cl)C=C4	KDN8CHNN39C	Annotated	>120 μM	41.6666	NO	44.6684	167.188	-	NO	-	-
NCGC00388587-02	Cl.CC1=CC=C(S1)C2=C(F)C=CC(=C2)C3=NN(C4=NC(=CS4)C(O)=O)C(CC5CC5)=C3CC6=CC=C(C(F)=C6)S(N)(=O)=O	SW26CMFTU47	Annotated	>120 μM	84.2697	NO	50.1187	241.935	-	NO	-	-
NCGC00182956-10	CCC(=O)NC(C1=CC=CS1)C2=C(O)C3=NC=CC=C3C(=C2)N(=O)=O	MXK1MRWW6XP	Annotated	>120 μM	22.6191	NO	17.7	47.3685	-	NO	-	-
NT: not tested in NCATS 1536-well HTS assay
*: Curve in opposite direction

## Sheet: Table S5
Table S5
NCATS Sample ID	Smiles	NCATS LYCHI3 ID	Library	Pubchem CID	Sample Name	GSH (-) Assay IC50 [μM]	GSH (+) Assay IC50 [μM]	GSH/CIB1 IC50 ratio	GSH Assay Result	ITF IC50 [μM]	Platelet Aggregation Result [10 μM]
NCGC00351170-01	COC1=CC=CC=C1C(=O)C2=NON(=O)=C2C(=O)C3=C(OC)C=CC=C3	QM4KL15AGR6	Annotated	86242782	-	3.98107	1.20781	0.303389	No change	15.5597	Active
NCGC00071855-04	O=C(C1=CC=CS1)C2=NON(=O)=C2C(=O)C3=CC=CS3	WLDSC2UM9PM	Annotated	573747	-	6.30957	3.0903	0.489779	No change	53.0884	Active
NCGC00186047-02	OC1=CC=C2C=CC=CC2=C1SSC3=C4C=CC=CC4=CC=C3O	76Q3BCMSC4U	Annotated	521106	IPA-3	0.2324	0.3264	1.40448	No change	16.5577	-
NCGC00117170-03	COC1=CC=C(CNC(=O)C2=C(Cl)C=NC(=N2)S(=O)(=O)CC3=CC=CC=C3)C=C1	MGQG3T2J7KM	Annotated	16014208	-	3.16228	4.0738	1.28825	No change	inactive	-
NCGC00485239-01	CC(C)=CCCC1(C)OC2=C(CC=C(C)C)C3=C(C(=O)C4=CC5CC6C(C)(C)OC(C\C=C(\C)C(O)=O)(C5=O)C46O3)C(O)=C2C=C1	1Z3TD4CQCPZ	NPACT	5353639	Gambogic acid	1.99526	2.42661	1.21619	No change	-	-
NCGC00161636-02	[Na+].[Na+].[O-]C(=O)C1=C(C=CC=C1)C(C2=CC(I)=C([O-])C(I)=C2)=C3C=C(I)C(=O)C(I)=C3	66HGYNZ164Z	Annotated	75194	Iodophthalein sodium	15.8855	28.2488	1.77828	No change	-	-
NCGC00371345-01	COC1=CC(=CC=C1)N2C(=O)C3=CC=CC=C3N=C2SCC4=CC(=O)OC5=CC(O)=C(O)C=C45	6XP4DHT46YA	Annotated	5691857	-	19.9526	15.9221	0.797995	No change	-	-
NCGC00091563-02	CN(C)C(=S)SSC(=S)N(C)C	T52S96424Y4	Annotated	5455	THIRAM	1	8.33681	8.33681	Active	-	-
NCGC00016000-13	CCN(CC)C(=S)SSC(=S)N(CC)CC	MHVYSBWJLQV	Annotated	3117	Disulfiram	3.16228	26.9774	8.531	Active	-	-
NCGC00262908-01	ClC1=CC2=C(C=C1)C(=O)NS2	PWLVHH21PFP	Annotated	6258	Ticlatone	0.234423	10.3039	43.9542	Active	-	-
NCGC00178879-04	CC[Hg]SC1=C(C=CC=C1)C([O-])=O	VUP7XGVPAAR	Annotated	16684434	Thimerosal	0.316228	35.6451	112.72	Active	-	-
NCGC00181776-01	S=C(SSC(=S)N1CCCCC1)N2CCCCC2	JCA91VTL5Y9	Annotated	144206707	Dicyclopentamethylenethiuram disulfide	4.627	142.5	30.7975	Active	-	-
NCGC00189495-01	CC(C)(C)C1=CC=C(SC2=NS(=O)(=O)C3=CC=CC=C23)C=C1	BY4569VB4JW	Annotated	46912204	-	6.166	174.6	28.3166	Active	-	-
-: Not tested

## Sheet: Table S6
Table S6
				FP Assay		Thrombin Assay
Sample ID	Smiles	NCATS LYCHI3 ID	Pubchem CID	LOG IC50 [M]	IC50 [uM]	10 µM (%)
NCGC00351170-01	COC1=CC=CC=C1C(=O)C2=NON(=O)=C2C(=O)C3=C(OC)C=CC=C3	QM4KL15AGR6	86242782	-5.378	4.18794	94
NCGC00351166-01	CC1=CC=CC=C1C(=O)C2=NON(=O)=C2C(=O)C3=C(C)C=CC=C3	QKZ4GRMHZQD	20328617	-5.371	4.25598	77
NCGC00064079-03	COC1=CC=C(C=C1)C(=O)C2=NON(=O)=C2C(=O)C3=CC=C(OC)C=C3	JM88ATCQVH3	286532	-5.344	4.52898	99
NCGC00351163-01	CC1=CC=C(C=C1)C(=O)C2=NON(=O)=C2C(=O)C3=CC=C(C)C=C3	XA64Y5VTPK7	1388811	-5.175	6.68344	96
NCGC00351167-01	FC(F)(F)C1=CC=CC=C1C(=O)C2=NON(=O)=C2C(=O)C3=C(C=CC=C3)C(F)(F)F	FFFXC9N5VMF		-5.175	6.68344	84
NCGC00351164-01	FC(F)(F)C1=CC=C(C=C1)C(=O)C2=NON(=O)=C2C(=O)C3=CC=C(C=C3)C(F)(F)F	NLGZ44HAWC7		-5.139	7.26106	98
NCGC00351162-02	FC1=CC=C(C=C1)C(=O)C2=NON(=O)=C2C(=O)C3=CC=C(F)C=C3	XWPTM4LB4RY	289811	-5.125	7.49894	97
NCGC00351168-02	O=C(C1=NON(=O)=C1C(=O)C2=CC=CC=C2)C3=CC=CC=C3	CQ178GC6TL8	227326	-5.105	7.85236	97
NCGC00351160-01	O=C(C1=NON(=O)=C1C(=O)C2=CC(OCC3=CC=CC=C3)=CC=C2)C4=CC=CC(OCC5=CC=CC=C5)=C4	2TR2QSH7NYT		-4.684	20.7014	49
NCGC00351154-01	O=C(C1=NON(=O)=C1C(=O)C2=CC=C(C=C2)C3=CC=CC=C3)C4=CC=C(C=C4)C5=CC=CC=C5	5D584DVPR1P	286556	NC	NC	16
NCGC00354607-01	OCC1=N(=O)ON=C1C(=O)C2=CC=CS2	KC47L56ZSMK		NC	NC	14

## Sheet: Table S7
Table S7
Sample ID	Smiles	NCATS LYCHI3 ID	Salt Code	Solubility (μg/mL)	Solubility Note	Rat Liver Microsome Stability (t1/2; min)	RLM NOTE	PAMPA (10-6 cm/s)	PAMPA Note
NCGC00071855-04	O=C(C1=CC=CS1)C2=NON(=O)=C2C(=O)C3=CC=CS3	WLDSC2UM9PM	-	9	observed peak shift which might indicate compound decomposition	ND	unknown value NA	156	some ppt in buffer			Solubility categories30: Low: 0 - 10 µg / mL; Moderate: > 10 < 60 µg / mL; High: > 60 µg / mL.
NCGC00071855-06	O=C(C1=CC=CS1)C2=NON(=O)=C2C(=O)C3=CC=CS3	WLDSC2UM9PM	-	14	peak shifted	ND	unknown value n/d	153	lipophilic?			PAMPA permeability categories34: Low: 0 - 10 (x 10-6 cm/s); Moderate : > 10 < 100 (x 10-6 cm/s); High: > 100 (x 10-6 cm/s)
NCGC00071855-05	O=C(C1=CC=CS1)C2=NON(=O)=C2C(=O)C3=CC=CS3	WLDSC2UM9PM	TFA	18	observed peak shift which might due to compound decomposition after incubation	ND	unknown value NA	187	some ppt in buffer?			Rat microsomal stability categories33: Unstable (t1/2 < 30 min) or Stable (t1/2 > 30 min)
NCGC00351170-01	COC1=CC=CC=C1C(=O)C2=NON(=O)=C2C(=O)C3=C(OC)C=CC=C3	QM4KL15AGR6	TFA	> 52	pk shifted	1.52		102	impurity? Or decomposition?
NCGC00351160-01	O=C(C1=NON(=O)=C1C(=O)C2=CC(OCC3=CC=CC=C3)=CC=C2)C4=CC=CC(OCC5=CC=CC=C5)=C4	2TR2QSH7NYT	TFA	5	0	ND		5.74	0
NCGC00351154-01	O=C(C1=NON(=O)=C1C(=O)C2=CC=C(C=C2)C3=CC=CC=C3)C4=CC=C(C=C4)C5=CC=CC=C5	5D584DVPR1P	TFA	1	pk shifted	ND		< 3	0
NCGC00351168-02	O=C(C1=NON(=O)=C1C(=O)C2=CC=CC=C2)C3=CC=CC=C3	CQ178GC6TL8	-	26	peak shifted	NT		2	0
NCGC00351168-01	O=C(C1=NON(=O)=C1C(=O)C2=CC=CC=C2)C3=CC=CC=C3	CQ178GC6TL8	TFA	> 43	pk shifted	ND		< 1	0
NCGC00351167-01	FC(F)(F)C1=CC=CC=C1C(=O)C2=NON(=O)=C2C(=O)C3=C(C=CC=C3)C(F)(F)F	FFFXC9N5VMF	TFA	< 1	pk shifted	2.34		< 12.4	0
NCGC00064079-03	COC1=CC=C(C=C1)C(=O)C2=NON(=O)=C2C(=O)C3=CC=C(OC)C=C3	JM88ATCQVH3	TFA	9	0	ND		285	impurity?
NCGC00354607-01	OCC1=N(=O)ON=C1C(=O)C2=CC=CS2	KC47L56ZSMK	-	23	0	ND		130	0
NCGC00351164-01	FC(F)(F)C1=CC=C(C=C1)C(=O)C2=NON(=O)=C2C(=O)C3=CC=C(C=C3)C(F)(F)F	NLGZ44HAWC7	TFA	> 64	0	ND		11	0
NCGC00351166-01	CC1=CC=CC=C1C(=O)C2=NON(=O)=C2C(=O)C3=C(C)C=CC=C3	QKZ4GRMHZQD	TFA	2	peak shifted	ND		< 1	impurity? Or decomposition?
NCGC00351163-01	CC1=CC=C(C=C1)C(=O)C2=NON(=O)=C2C(=O)C3=CC=C(C)C=C3	XA64Y5VTPK7	-	12	peak shifted	ND		NT
NCGC00351162-02	FC1=CC=C(C=C1)C(=O)C2=NON(=O)=C2C(=O)C3=CC=C(F)C=C3	XWPTM4LB4RY	-	34	peak shifted	ND	unknown value n/d	NT
NCGC00351162-01	FC1=CC=C(C=C1)C(=O)C2=NON(=O)=C2C(=O)C3=CC=C(F)C=C3	XWPTM4LB4RY	TFA	> 49	0	ND		6.01	0
ND: Not Determined
NT: Not tested
